# Supplementary material for: Illuminating the complete ß-cell mass of the human pancreas- signifying a new view on the islets of Langerhans
Source: Nat Commun. 2024 Apr 18;15:3318. doi: 10.1038/s41467-024-47686-7 (PMC11024155; doi:10.1038/s41467-024-47686-7)
Supplement: Supplementary file 10 — Source Data [file 41467_2024_47686_MOESM10_ESM.xlsx]

## Sheet: Fig. 2A,B,D-G
Fig. 2a: INS+ volume normalized to the anatomy volume for each disc (whole pancreas)
Region:	Region 1													Region 2													Region 3													Region 4
Disc number:	51	50	49	48	47	46	45	44	43	42	41	40	39	38	37	36	35	34	33	32	31	30	29	28	27	26	25	24	23	22	21	20	19	18	17	16	15	14	13	12	11	10	9	8	7	6	5	4	3
INS+ vol./Anatomy vol. (%)	3.94888	2.64133	1.98589	2.18867	2.16234	2.1662	1.89013	2.74132	2.01798	2.2317	4.03553	2.94177	3.178	3.84305	4.70831	3.36935	2.43198	3.32539	3.21748	2.16981	2.30476	1.4667	3.52371	2.05204	2.44176	3.22735	2.05564	3.34842	2.95303	3.10909	2.97017	2.50038	2.45959	3.04733	1.98017	2.73635	2.17588	2.326	1.84948	2.37166	2.36544	2.47209	2.95621	3.54209	3.41622	2.22986	1.52848	3.16832	3.22054
*Excluded
Fig. 2B: INS+ volume density per region (whole pancreas)
INS+ vol./Anatomy vol. (%)
Region 1	Region 2	Region 3	Region 4
3.94888	3.84305	2.05564	2.37166
2.64133	4.70831	3.34842	2.36544
1.98589	3.36935	2.95303	2.47209
2.18867	2.43198	3.10909	2.95621
2.16234	3.32539	2.97017	3.54209
2.1662	3.21748	2.50038	3.41622
1.89013	2.16981	2.45959	2.22986
2.74132	2.30476	3.04733	1.52848
2.01798	1.4667	1.98017	3.16832
2.2317	3.52371	2.73635	3.22054
4.03553	2.05204	2.17588	3.71294
2.94177	2.44176	2.326	7,947126*
3.178	3.22735	1.84948
*Excluded
Fig. 2D: INS+ volume density per size category (whole pancreas)
	INS+ vol./Anatomy vol. (%)
Islet size categories [x10^3 μm^3]	Whole pancreas	Per disc:	1*	2	3	4	5	6	7	8	9	10	11	12a	12b	13a	13b	14a	14b	15a	15b	16a	16b	17a	17b	18a	18b	19a	19b	20a	20b	21a	21b	22	23	24a	24b	25a	25b	26a	26b	27a	27b	28	29	30	31	32	33
0-25	0.00750609			0.011229	0.0119	0.0167	0.013584	0.006638	0.009554	0.007409	0.006605	0.00578	0.005303	0.004959	0.008127	0.005545	0.008578	0.007066	0.0119	0.004838	0.006936	0.006301	0.006614	0.006116	0.005061	0.00766	0.005584	0.006455	0.004814	0.005463	0.006786	0.006687	0.006123	0.011344	0.005124	0.009111	0.005443	0.004516	0.008082	0.009278	0.007949	0.004979	0.008566	0.005131	0.007149	0.004061	0.0102	0.006888	0.007471
25-50	0.0254917			0.042633	0.0359	0.0475	0.039376	0.029993	0.029932	0.025497	0.022796	0.022125	0.02345	0.023714	0.034298	0.020829	0.030834	0.02395	0.0396	0.020028	0.031276	0.024225	0.031804	0.022172	0.020535	0.028957	0.022254	0.024081	0.018027	0.018581	0.019694	0.026561	0.024388	0.030919	0.016653	0.026908	0.021121	0.019066	0.02438	0.02449	0.027079	0.022962	0.026897	0.016209	0.022272	0.011635	0.0259	0.024044	0.030952
50-100	0.0590459			0.10139	0.0799	0.0964	0.084912	0.077604	0.062254	0.060971	0.050224	0.055698	0.060323	0.062789	0.083557	0.055871	0.067706	0.055975	0.0959	0.049316	0.08285	0.058832	0.082759	0.054164	0.053442	0.070659	0.052677	0.054813	0.042507	0.04446	0.044125	0.064124	0.056125	0.061449	0.039138	0.057897	0.049656	0.044786	0.054731	0.049804	0.058497	0.059466	0.054133	0.037059	0.047151	0.026232	0.0541	0.059101	0.076569
100-200	0.123913			0.214002	0.1667	0.195	0.148458	0.178824	0.12936	0.128946	0.110237	0.120091	0.133145	0.140959	0.17518	0.125759	0.105028	0.120653	0.194	0.108655	0.18639	0.13604	0.181529	0.121542	0.12339	0.154639	0.114305	0.122523	0.097038	0.099007	0.09205	0.13541	0.123458	0.125032	0.091221	0.121093	0.114806	0.095021	0.119403	0.105969	0.122735	0.130462	0.112666	0.068594	0.09437	0.060164	0.1052	0.135261	0.158493
200-400	0.208277			0.364998	0.2931	0.3123	0.239236	0.302347	0.221734	0.225333	0.19695	0.202102	0.219681	0.215493	0.286899	0.195772	0.167554	0.211265	0.3089	0.168881	0.283067	0.226445	0.266525	0.201528	0.206082	0.260325	0.205424	0.211283	0.166217	0.177143	0.190083	0.20255	0.202047	0.202925	0.159232	0.221351	0.209558	0.151862	0.227843	0.211512	0.197238	0.203078	0.189365	0.112499	0.141276	0.101362	0.2095	0.267057	0.245598
400-800	0.300299			0.53773	0.4237	0.3833	0.408461	0.375291	0.339227	0.334375	0.281033	0.281056	0.305953	0.287708	0.422291	0.242132	0.255877	0.295634	0.4037	0.232879	0.418282	0.344352	0.387262	0.279453	0.277894	0.373324	0.290825	0.29961	0.253105	0.264699	0.305465	0.317718	0.314033	0.322379	0.260835	0.322639	0.298193	0.203676	0.337716	0.34049	0.290818	0.279438	0.269432	0.195334	0.237689	0.153522	0.3328	0.379926	0.371115
800-1600	0.406216			0.652505	0.5551	0.5094	0.662649	0.439978	0.50924	0.502098	0.392057	0.391206	0.392232	0.325884	0.612826	0.270779	0.355156	0.350896	0.4769	0.325789	0.539493	0.477406	0.448407	0.36853	0.324248	0.493164	0.42082	0.37787	0.366173	0.381459	0.413621	0.462943	0.452303	0.4811	0.432982	0.484639	0.446446	0.271949	0.404186	0.450446	0.422276	0.362054	0.362933	0.305854	0.395518	0.228569	0.448	0.455939	0.514284
1600-3200	0.490041			0.758614	0.6457	0.5725	0.923387	0.411484	0.63529	0.613495	0.483875	0.464737	0.424158	0.368147	0.663178	0.246953	0.443709	0.416891	0.5193	0.363832	0.492655	0.571981	0.469433	0.383262	0.375212	0.595677	0.568673	0.463618	0.461093	0.452647	0.467176	0.558421	0.549331	0.657254	0.631446	0.622638	0.52566	0.322159	0.467823	0.573277	0.518907	0.419548	0.481799	0.428089	0.597893	0.313561	0.4967	0.429183	0.626944
3200-6400	0.480087			0.651501	0.5498	0.5055	1.04043	0.295245	0.700313	0.672941	0.536292	0.445646	0.375381	0.334777	0.568625	0.150369	0.430569	0.366377	0.3088	0.357348	0.379292	0.513619	0.362444	0.330947	0.344862	0.548012	0.585113	0.438	0.475783	0.454009	0.486891	0.526571	0.567433	0.702103	0.706891	0.701089	0.51722	0.314215	0.423435	0.592282	0.585438	0.389907	0.52369	0.452027	0.734886	0.319104	0.365	0.286221	0.644999
6400-12800	0.319437			0.316254	0.3373	0.3649	0.992056	0.104136	0.568851	0.527217	0.474449	0.321909	0.295903	0.197315	0.383364	0.053563	0.279975	0.219529	0.0789	0.215843	0.221359	0.335919	0.211778	0.166314	0.176575	0.331402	0.471745	0.276188	0.340609	0.302988	0.336439	0.388769	0.416211	0.407999	0.451036	0.585227	0.407021	0.218755	0.319324	0.464073	0.502187	0.183985	0.410203	0.277809	0.673176	0.183991	0.1785	0.099532	0.312756
12800-25600	0.135724			0.062081	0.0834	0.1185	0.387109	0.008307	0.257433	0.288025	0.303175	0.132962	0.101572	0.058239	0.155057	0.011551	0.121621	0.110978	0.0242	0.095669	0.043683	0.124249	0.045005	0.030927	0.063626	0.148094	0.256427	0.145084	0.186879	0.146927	0.163402	0.173547	0.179197	0.073119	0.105487	0.366412	0.18638	0.074518	0.121684	0.197943	0.303298	0.095783	0.164658	0.086563	0.324202	0.05096	0.0653	0.013201	0.139369
25600-51200	0.0524517			0	0.038	0.0463	0.154758	0	0.09455	0.081665	0.079951	0.028785	0.020008	0.021622	0.014273	0	0.125001	0.021725	0	0.018	0	0.028308	0.0088	0	0.0219	0.010399	0.084801	0.037353	0.027641	0.025142	0.071138	0.087259	0.04051	0.027295	0.020958	0.116288	0.093697	0.028591	0.049941	0.093311	0.12789	0.035218	0.064033	0.044006	0.128613	0.007161	0.0136	0.013709	0.088926
>51200	0.0189908			0	0	0	0.012152	0	0.064805	0.074124	0.018568	0	0.00834	0.009927	0	0	0.01307	0	0	0.006945	0	0	0	0	0	0	0	0.008864	0.013579	0.007683	0.065115	0.031564	0.024774	0.006175	0.03203	0.053072	0.03156	0	0	0.046182	0.139591	0.010089	0.025027	0.022869	0.119514	0.006373	0	0	0
*Excluded
Fig. 2E: Fraction of total INS+ volume for each size category (whole pancreas)
	INS+ vol./total INS+ vol. (%)
Islet size categories [x10^3 μm^3]	Whole pancreas	Per disc:	1*	2	3	4	5	6	7	8	9	10	11	12a	12b	13a	13b	14a	14b	15a	15b	16a	16b	17a	17b	18a	18b	19a	19b	20a	20b	21a	21b	22	23	24a	24b	25a	25b	26a	26b	27a	27b	28	29	30	31	32	33
0-25	0.285676			0.302427	0.370742	0.527634	0.266003	0.297706	0.263749	0.209157	0.223418	0.233808	0.224203	0.24173	0.2385	0.402075	0.356719	0.321048	0.4814	0.2458	0.2583	0.2213	0.2643	0.3113	0.254	0.2534	0.1814	0.2618	0.1962	0.2295	0.2549	0.224225	0.2071	0.3648	0.1735	0.247	0.1872	0.2582	0.3159	0.2937	0.2406	0.2266	0.3181	0.25	0.2029	0.2769	0.4439	0.3174	0.2322
25-50	0.970197			1.14823	1.11439	1.50038	0.771078	1.34506	0.826256	0.719837	0.771125	0.895001	0.99135	1.15591	1.0065	1.5103	1.28226	1.08815	1.6088	1.0177	1.1647	0.8507	1.271	1.1284	1.0304	0.9581	0.7228	0.9766	0.7348	0.7806	0.7398	0.890686	0.8251	0.9945	0.5639	0.7295	0.7266	1.0901	0.9529	0.7752	0.8196	1.0452	0.9986	0.7899	0.6321	0.7933	1.1227	1.108	0.962
50-100	2.24725			2.73072	2.48199	3.043	1.6628	3.48025	1.71852	1.72133	1.69893	2.25306	2.55016	3.06057	2.452	4.05121	2.8156	2.54323	3.8953	2.5059	3.0853	2.066	3.3072	2.7565	2.6817	2.3379	1.7111	2.223	1.7325	1.8679	1.6576	2.15027	1.8987	1.9764	1.3254	1.5697	1.7083	2.5605	2.1391	1.5765	1.7705	2.7067	2.0098	1.8059	1.3381	1.7885	2.3456	2.7235	2.3798
100-200	4.71603			5.76369	5.17575	6.1531	2.90719	8.01957	3.57098	3.64038	3.729	4.85785	5.62872	6.87091	5.1408	9.11875	4.36765	5.48191	7.8808	5.521	6.9412	4.7772	7.2543	6.1855	6.1917	5.1166	3.7128	4.969	3.9551	4.1596	3.4579	4.54074	4.1766	4.0215	3.0891	3.2831	3.9496	5.4325	4.6668	3.3544	3.7149	5.9383	4.183	3.3427	2.6781	4.102	4.5655	6.2331	4.926
200-400	7.92686			9.83043	9.10249	9.85847	4.68487	13.5591	6.12096	6.36156	6.66225	8.17532	9.28708	10.504	8.4192	14.1954	6.96784	9.59886	12.5454	8.5812	10.5414	7.9519	10.651	10.2561	10.3412	8.6134	6.6725	8.5687	6.7748	7.4423	7.1406	6.79214	6.8353	6.5268	5.3922	6.0013	7.2093	8.6822	8.9052	6.6954	5.9698	9.2435	7.0307	5.4823	4.0093	6.9109	9.0888	12.3064	7.6332
400-800	11.4292			14.4826	13.1559	12.0965	7.99875	16.8303	9.36432	9.44003	9.50653	11.3691	12.9343	14.0241	12.3923	17.557	10.6408	13.4322	16.395	11.8332	15.5768	12.0924	15.4759	14.2219	13.9447	12.3523	9.4465	12.1509	10.3162	11.1209	11.4751	10.6541	10.6238	10.3689	8.8328	8.7475	10.2586	11.6445	13.1995	10.7782	8.8023	12.7193	10.0034	9.519	6.7454	10.4672	14.4396	17.5076	11.5343
800-1600	15.4603			17.5738	17.2365	16.0775	12.9764	19.7313	14.0575	14.1752	13.2622	15.8249	16.5817	15.8849	17.9837	19.6342	14.7694	15.943	19.371	16.5541	20.0907	16.7648	17.9194	18.7551	16.2708	16.3175	13.669	15.3248	14.9247	16.0263	15.5381	15.5239	15.3015	15.474	14.6623	13.1397	15.3589	15.5478	15.7975	14.2589	12.7811	16.4797	13.4749	14.9049	11.2245	15.584	19.4391	21.0104	15.9841
1600-3200	18.6506			20.4316	20.0504	18.0701	18.0824	18.4535	17.5371	17.3201	16.3681	18.7993	17.9314	17.945	19.4613	17.9065	18.4519	18.9415	21.0907	18.4872	18.3465	20.0859	18.7596	19.5049	18.8282	19.7093	18.4715	18.8024	18.7935	19.0171	17.5499	18.7256	18.584	21.1397	21.383	16.8811	18.084	18.4184	18.2847	18.1471	15.7059	19.0967	17.8881	20.8616	16.9677	21.3787	21.55	19.7774	19.4856
3200-6400	18.2718			17.5468	17.0701	15.9544	20.3743	13.2406	19.3321	18.9984	18.1412	18.0271	15.8693	16.3184	16.6866	10.9032	17.9055	16.6464	12.5426	18.1577	14.1248	18.0364	14.4841	16.8425	17.3052	18.1322	19.0055	17.7634	19.3923	19.0743	18.2905	17.6576	19.1964	22.5822	23.9378	19.0081	17.7937	17.9642	16.5498	18.7487	17.7196	17.7475	19.4435	22.0282	20.8555	21.7567	15.8373	13.1895	20.0467
6400-12800	12.1575			8.51763	10.4745	11.5177	19.4271	4.67007	15.7031	14.8843	16.0492	13.0217	12.5094	9.61794	11.25	3.88382	11.6429	9.97433	3.2066	10.9675	8.2434	11.7962	8.4631	8.464	8.8605	10.9652	15.3231	11.201	13.8828	12.7295	12.6387	13.0367	14.0805	13.1228	15.2737	15.8668	14.0026	12.5066	12.4807	14.6902	15.1998	8.3745	15.2299	13.5382	19.1042	12.5446	7.746	4.5866	9.7205
12800-25600	5.16556			1.67201	2.58852	3.74066	7.58062	0.372526	7.10642	8.13149	10.2555	5.37851	4.29399	2.83879	4.5502	0.837537	5.05767	5.04231	0.9826	4.8612	1.6268	4.3632	1.7985	1.5739	3.1928	4.9	8.3292	5.884	7.6169	6.1729	6.1383	5.81957	6.0623	2.3518	3.5722	9.9343	6.4119	4.2603	4.756	6.2659	9.18	4.3598	6.1134	4.2184	9.2006	3.4745	2.8319	0.6083	4.3316
25600-51200	1.99627			0	1.17866	1.46059	3.03056	0	2.61005	2.30556	2.70451	1.1644	0.845853	1.05394	0.4188	0	5.19824	0.987057	0	0.9146	0	0.9941	0.3517	0	1.099	0.3441	2.7545	1.5149	1.1266	1.0563	2.6724	2.92606	1.3705	0.8779	0.7097	3.1528	3.2234	1.6346	1.9519	2.9537	3.8709	1.603	2.3774	2.1445	3.6499	0.4882	0.5896	0.6317	2.7638
>51200	0.722776			0	0	0	0.237974	0	1.78893	2.09267	0.628104	0	0.352593	0.483883	0	0	0.543515	0	0	0.3529	0	0	0	0	0	0	0	0.3595	0.5535	0.3228	2.4461	1.05843	0.8381	0.1986	1.0847	1.4389	1.0857	0	0	1.4619	4.225	0.4592	0.9292	1.1145	3.3917	0.4345	0	0	0
*Excluded
Fig. 2F: INS+ object density per size category (whole pancreas)
	INS+ objects/Anatomy vol. (%)
Islet size categories [x10^3 μm^3]	Whole pancreas	Per disc:	1*	2	3	4	5	6	7	8	9	10	11	12a	12b	13a	13b	14a	14b	15a	15b	16a	16b	17a	17b	18a	18b	19a	19b	20a	20b	21a	21b	22	23	24a	24b	25a	25b	26a	26b	27a	27b	28	29	30	31	32	33
0-25	4.48732			6.85709	7.65375	9.97244	7.83624	3.64247	5.71005	4.35153	3.92691	3.33325	3.03503	2.78959	4.49891	3.40789	4.9272	4.49624	7.61478	2.77165	3.93833	3.66253	3.73494	3.61348	2.92001	4.40984	3.18768	3.75697	2.74307	3.24595	4.04321	3.82152	3.57893	7.01647	3.22172	5.49466	3.20793	2.59121	4.85528	5.66575	4.66031	2.81093	5.15025	2.97924	4.21477	2.37556	7.17805	4.46147	4.27119
25-50	6.94604			11.5065	9.82958	13.169	10.8481	8.11286	8.22463	6.95372	6.21823	6.0265	6.33977	6.38532	9.18884	5.62523	8.40201	6.44231	10.7211	5.41084	8.40035	6.57402	8.58002	6.02246	5.59831	7.84817	6.06227	6.53927	4.85521	5.05112	5.40423	7.26586	6.61817	8.51196	4.54764	7.40379	5.74289	5.15921	6.69438	6.71612	7.39464	6.21336	7.3933	4.4475	6.11341	3.19773	7.08995	6.48542	8.38409
50-100	8.14769			14.0144	11.0685	13.3723	11.7727	10.5928	8.64421	8.39453	6.93198	7.6848	8.35432	8.61575	11.4408	7.65989	9.45783	7.71962	13.1968	6.78167	11.3709	8.0674	11.3356	7.47506	7.35561	9.70237	7.21256	7.52417	5.85176	6.14555	6.12629	8.84079	7.74287	8.52008	5.40534	7.98651	6.80462	6.17071	7.58128	6.89484	8.12215	8.12936	7.50019	5.11281	6.52522	3.60696	7.53176	8.1616	10.5107
100-200	8.59831			14.8622	11.5333	13.5412	10.4399	12.2892	8.99555	8.92283	7.61295	8.30696	9.22742	9.73563	12.2049	8.71187	7.33627	8.35048	13.5255	7.52894	12.8624	9.39581	12.6374	8.37631	8.53244	10.7047	7.96354	8.44592	6.69866	6.82668	6.33408	9.45951	8.53665	8.69309	6.29883	8.43098	7.94593	6.59521	8.2324	7.29932	8.52457	9.06009	7.83315	4.80982	6.6003	4.15445	7.25826	9.34433	11.0797
200-400	7.3395			12.8797	10.3663	11.0732	8.3682	10.7282	7.77746	7.93318	6.95342	7.1364	7.75232	7.60615	10.0283	6.91658	5.88636	7.40754	10.945	5.97567	9.98058	8.04714	9.46509	7.10184	7.30621	9.21843	7.20802	7.45078	5.83646	6.23826	6.59901	7.16329	7.1362	7.12561	5.58575	7.76602	7.35936	5.39688	7.93858	7.37927	6.95356	7.20204	6.70987	3.91352	4.99744	3.57355	7.29639	9.36	8.67829
400-800	5.30998			9.51073	7.54591	6.76796	7.13599	6.71236	5.98155	5.93788	4.97105	4.97133	5.418	5.1039	7.41943	4.31709	4.49099	5.23187	7.19363	4.13248	7.39586	6.05742	6.87983	4.98337	4.9208	6.61385	5.08214	5.32564	4.45557	4.67644	5.41981	5.58339	5.53681	5.6429	4.57198	5.7134	5.24727	3.62703	5.98704	6.05611	5.1172	4.93148	4.72792	3.41197	4.15107	2.69107	5.86315	6.7533	6.53821
800-1600	3.60792			5.85038	4.93396	4.54013	5.8206	3.92102	4.49052	4.46069	3.49184	3.48076	3.48131	2.91385	5.51431	2.43361	3.16005	3.13645	4.24802	2.89911	4.82951	4.24135	4.0178	3.27842	2.89531	4.37359	3.71859	3.35584	3.24474	3.38887	3.68305	4.10276	3.99257	4.24611	3.8317	4.28198	3.94682	2.41876	3.62741	3.97104	3.72192	3.24731	3.21562	2.6897	3.4651	2.02665	3.97232	4.08707	4.57585
1600-3200	2.19618			3.42192	2.88034	2.54194	4.08931	1.8725	2.84123	2.74627	2.17152	2.08537	1.90332	1.66195	2.99592	1.12127	1.98277	1.87473	2.3711	1.64824	2.25704	2.55986	2.126	1.71767	1.70261	2.70245	2.52973	2.05003	2.06113	2.02534	2.11251	2.50632	2.4503	2.92014	2.80648	2.75958	2.34172	1.45258	2.10934	2.57734	2.31434	1.89213	2.14141	1.90415	2.64262	1.391	2.23665	1.94563	2.80764
3200-6400	1.09436			1.48357	1.26284	1.15879	2.36964	0.692514	1.59411	1.49611	1.20556	1.00997	0.856425	0.773507	1.28181	0.354858	0.981473	0.851544	0.718146	0.81725	0.888116	1.15476	0.842491	0.759169	0.781611	1.2597	1.33406	0.998558	1.07648	1.03392	1.1082	1.18782	1.29606	1.59302	1.60513	1.58715	1.16631	0.714131	0.966704	1.33883	1.31796	0.893224	1.1741	1.03079	1.66884	0.727516	0.858631	0.673606	1.47849
6400-12800	0.373764			0.366477	0.395388	0.422337	1.12775	0.125736	0.662035	0.599609	0.549817	0.375913	0.348965	0.234537	0.437324	0.069292	0.332115	0.258584	0.097376	0.253672	0.269497	0.396496	0.243319	0.197214	0.209959	0.386065	0.553591	0.320904	0.392838	0.352793	0.393066	0.445017	0.482575	0.487658	0.535522	0.678958	0.477438	0.255363	0.380878	0.547135	0.583417	0.219897	0.474895	0.321182	0.781525	0.217141	0.211699	0.119056	0.370369
12800-25600	0.0811483			0.0353231	0.0479258	0.073909	0.235996	0.00580319	0.155346	0.170277	0.174025	0.0785135	0.0625635	0.035724	0.100534	0.006299	0.071876	0.064646	0.014606	0.057482	0.027562	0.0738	0.030415	0.021206	0.035287	0.088813	0.149742	0.087054	0.110539	0.0927048	0.095236	0.104223	0.112273	0.045283	0.067298	0.218736	0.113676	0.0453241	0.0725481	0.119147	0.175728	0.057957	0.103391	0.052212	0.192253	0.0306225	0.040762	0.007833	0.086619
25600-51200	0.0155569			0	0.00958515	0.015838	0.0444911	0	0.0290366	0.0247412	0.025221	0.00951678	0.0069515	0.006213	0.005027	0	0.034699	0.006688	0	0.006248	0	0.008682	0.003041	0	0.007057	0.003625	0.027226	0.011949	0.006802	0.00901296	0.019047	0.024815	0.011818	0.009289	0.007159	0.033248	0.027282	0.00884373	0.0163233	0.028219	0.03866	0.010228	0.021029	0.011866	0.03754	0.00185591	0.003945	0.003133	0.026882
>51200	0.002567			0	0	0	0.0019344	0	0.00725916	0.0101875	0.002522	0	0.0013903	0.001553	0	0	0.002478	0	0	0.00125	0	0	0	0	0	0	0	0.001707	0.001701	0.00128757	0.005195	0.004963	0.003939	0.001161	0.004296	0.007	0.004547	0	0	0.006271	0.017573	0.001705	0.001752	0.003164	0.014789	0.000927954	0	0	0
*Excluded
Fig. 2G: Fraction of INS+ objects per size category (whole pancreas)
	INS+ objects/Total INS+ objects (%)
Islet size categories [x10^3 μm^3]	Whole pancreas	Per disc:	1*	2	3	4	5	6	7	8	9	10	11	12a	12b	13a	13b	14a	14b	15a	15b	16a	16b	17a	17b	18a	18b	19a	19b	20a	20b	21a	21b	22	23	24a	24b	25a	25b	26a	26b	27a	27b	28	29	30	31	32	33
0-25	9.30973			8.48773	11.3343	13.0105	11.1801	6.20571	10.3606	8.36808	8.87736	7.49058	6.48679	6.08236	6.90906	8.3889	10.4687	9.8084	10.7788	7.23961	6.3297	7.2902	6.23572	8.298	6.9088	7.6945	7.0792	8.19068	7.34718	8.30424	9.7797	7.56583	7.53473	12.8008	8.3705	10.4936	7.22737	7.5249	10.0187	11.6581	9.5221	6.29269	11.0885	9.7082	10.1794	9.90022	14.489	8.67949	7.2629
25-50	14.4108			14.2428	14.5564	17.1809	15.4772	13.822	14.9232	13.3721	14.0572	13.5429	13.5501	13.9224	14.1115	13.8471	17.8515	14.0537	15.1757	14.1332	13.501	13.0854	14.3249	13.83	13.2457	13.6939	13.463	14.2565	13.0045	12.9225	13.0717	14.3849	13.9332	15.5291	11.8155	14.1396	12.9386	14.9823	13.8136	13.8194	15.109	13.9096	15.9177	14.4927	14.765	13.3266	14.3111	12.6169	14.2567
50-100	16.9038			17.3471	16.3911	17.4461	16.7964	18.047	15.6845	16.1428	15.6708	17.2695	17.8558	18.7856	17.5699	18.8556	20.0948	16.8401	18.6802	17.7139	18.2753	16.058	18.9255	17.1658	17.4035	16.9292	16.0175	16.4037	15.6737	15.7224	14.8182	17.5029	16.3011	15.544	14.0439	15.2525	15.3306	17.9197	15.6437	14.1871	16.5955	18.1988	16.1479	16.6607	15.7595	15.0321	15.2029	15.8779	17.8729
100-200	17.8387			18.3965	17.0795	17.6665	14.8948	20.9373	16.322	17.1588	17.2102	18.6676	19.7219	21.2273	18.7432	21.4452	15.5871	18.2163	19.1454	19.6658	20.6723	18.7021	21.0989	19.2355	20.1879	18.678	17.6853	18.4132	17.9421	17.4649	15.3208	18.7279	17.9722	15.8596	16.3653	16.1013	17.902	19.1525	16.9873	15.0193	17.4177	20.2824	16.8647	15.6733	15.9409	17.3138	14.6509	18.1788	18.8405
200-400	15.2271			15.9425	15.3513	14.4466	11.9391	18.2777	14.1119	15.2557	15.7193	16.0371	16.5691	16.5843	15.4007	17.0259	12.5066	16.1593	15.4928	15.6086	16.0408	16.0176	15.8026	16.3087	17.2866	16.0848	16.0075	16.2437	15.6327	15.9596	15.9616	14.1818	15.0238	12.9999	14.5126	14.8314	16.5804	15.6726	16.381	15.1839	14.2077	16.1229	14.4463	12.7526	12.0697	14.8929	14.7278	18.2093	14.757
400-800	11.0165			11.7724	11.1746	8.82981	10.1811	11.4359	10.8532	11.4187	11.2378	11.1717	11.58	11.1284	11.3942	10.627	9.54186	11.4131	10.1826	10.7941	11.8866	12.0571	11.4863	11.4439	11.6427	11.5402	11.2863	11.6106	11.934	11.9639	13.1094	11.054	11.6567	10.2949	11.8787	10.9113	11.8219	10.5329	12.354	12.4613	10.4556	11.0399	10.1792	11.1183	10.0256	11.2151	11.8348	13.1381	11.1179
800-1600	7.48526			7.24162	7.3066	5.92327	8.30435	6.68029	8.14784	8.57799	7.89384	7.82207	7.44064	6.35329	8.46843	5.99059	6.71406	6.84205	6.0131	7.57254	7.762	8.4423	6.70797	7.5286	6.8503	7.63125	8.2582	7.31617	8.6909	8.66987	8.9085	8.12262	8.40556	7.74657	9.9554	8.1777	8.89208	7.0241	7.485	8.17097	7.6048	7.26961	6.92322	8.7647	8.3688	8.44613	8.01815	7.95112	7.781
1600-3200	4.55636			4.23567	4.26544	3.31634	5.8343	3.19019	5.15529	5.28113	4.90906	4.68629	4.06799	3.62368	4.6009	2.76012	4.21274	4.08967	3.3563	4.30525	3.6275	5.0953	3.54948	3.9445	4.0284	4.71537	5.618	4.46934	5.52063	5.1815	5.1097	4.96201	5.15862	5.32749	7.2917	5.2702	5.27583	4.2183	4.3525	5.30323	4.7287	4.23583	4.61045	6.2049	6.3824	5.79704	4.51469	3.78509	4.7742
3200-6400	2.27044			1.83637	1.87012	1.51181	3.3808	1.17984	2.89244	2.87705	2.72535	2.26963	1.83045	1.68653	1.9685	0.87352	2.08531	1.85762	1.0165	2.13467	1.4274	2.2985	1.40659	1.7434	1.8493	2.19798	2.9627	2.17699	2.8833	2.6451	2.6805	2.35163	2.72859	2.90629	4.1704	3.0311	2.62767	2.0738	1.9948	2.75484	2.6929	1.99962	2.52782	3.3589	4.0306	3.03194	1.73315	1.31046	2.5141
6400-12800	0.775439			0.453626	0.585522	0.551002	1.60899	0.214217	1.20123	1.15306	1.24294	0.844762	0.745847	0.511379	0.671607	0.170569	0.705635	0.564093	0.1378	0.662598	0.4331	0.7892	0.406236	0.4529	0.4968	0.673624	1.2294	0.699613	1.0522	0.902563	0.9507	0.881043	1.01597	0.88968	1.3914	1.2967	1.07565	0.7416	0.7859	1.12581	1.1921	0.492273	1.02245	1.0466	1.8875	0.904942	0.427316	0.231616	0.6298
12800-25600	0.168356			0.043723	0.070972	0.096425	0.3367	0.009887	0.281868	0.327447	0.393409	0.176438	0.133718	0.077892	0.154393	0.015506	0.152712	0.141023	0.0207	0.150145	0.0443	0.1469	0.05078	0.0487	0.0835	0.154965	0.3325	0.189789	0.296074	0.23717	0.2304	0.206341	0.236367	0.082613	0.1749	0.4177	0.256108	0.1316	0.1497	0.245161	0.3591	0.129746	0.2226	0.1701	0.4643	0.12762	0.082278	0.015238	0.1473
25600-51200	0.0322755			0	0.014195	0.020663	0.063476	0	0.052686	0.047578	0.057016	0.021386	0.014858	0.013547	0.00772	0	0.073723	0.014589	0	0.01632	0	0.0173	0.005078	0	0.0167	0.006325	0.0605	0.026049	0.01822	0.023058	0.0461	0.049129	0.024881	0.016946	0.0186	0.0635	0.061466	0.0257	0.0337	0.058065	0.079	0.022896	0.045275	0.0387	0.0907	0.007735	0.007962	0.006095	0.0457
>51200	0.00532569			0	0	0	0.00276	0	0.013171	0.019591	0.005702	0	0.002972	0.003387	0	0	0.005266	0	0	0.003264	0	0	0	0	0	0	0	0.003721	0.004555	0.003294	0.0126	0.009826	0.008294	0.002118	0.0112	0.0134	0.010244	0	0	0.012903	0.0359	0.003816	0.003773	0.0103	0.0357	0.003867	0	0	0
*Excluded
[truncated: 28 more columns]

## Sheet: Fig. 3B,D,H,I,M,N
Fig. 3B: Contribution of INS+ volume of each size category to total INS+ volume (n=5 human donors, n=20 tissue discs )
	INS+ vol./total INS+ vol. (%)
	Islet size categories [x10^3 μm^3]
Donor	0-25	25-50	50-100	100-200	200-400	400-800	800-1600	1600-3200	3200-6400	6400-12800	12800-25600	25600-51200	>51200
H2456	0.27901	0.823384	1.685	3.58755	5.54473	7.14596	10.1379	14.7244	20.271	21.1938	10.8659	3.42979	0.311473
	0.218	0.6305	1.2818	1.8825	3.0766	5.4083	8.6954	12.8117	18.5179	23.073	15.6991	6.6942	2.011
	0.0164	0.105	0.6406	1.9194	3.8202	5.4829	8.8657	13.4484	20.4963	23.4457	16.5769	5.0095	0.1728
	0.2268	0.7782	1.7983	4.003	6.6705	9.1017	12.0698	15.3834	17.5736	18.8645	11.2038	2.3265	0
H2466	0.7903	2.4249	5.1044	7.8334	11.2058	16.0138	18.0555	17.2051	13.827	5.8302	0.9049	0.8046	0
	0.8546	2.3348	4.2917	6.2663	9.5209	15.128	21.3704	20.354	13.3282	4.7494	1.4282	0	0.3733
	1.1885	2.6539	3.4827	5.0769	9.2409	15.1366	19.6332	19.4316	13.3375	7.3718	3.4464	0	0
	0.2304	0.6206	1.265	2.0663	3.2285	5.1689	8.9471	13.9064	18.8096	22.7561	16.406	6.1524	0.4427
H2506	0.4322	1.4375	3.3787	6.5249	10.4538	19.1239	25.2321	19.8869	10.1156	2.7475	0.667	0	0
	0.2051	0.9503	2.2771	3.6996	7.1449	16.0136	24.2236	25.9308	12.8785	5.48	1.1965	0	0
	0.3629	1.0492	2.1713	4.1371	7.4129	13.931	22.1117	24.4931	16.6675	5.8736	1.644	0.1457	0
	0.6565	1.3235	2.1589	3.9718	7.3353	13.1222	19.7546	22.3295	17.8988	9.2571	2.1918	0	0
H2522	1.3103	2.7585	4.5888	6.947	9.3214	14.1868	19.596	21.6465	13.5633	4.5583	1.0326	0.4904	0
	0.9274	2.3904	4.5127	8.3302	12.3088	16.1684	19.024	19.557	12.6242	3.9271	0.2298	0	0
	0.6934	1.7327	3.5557	7.1008	10.6255	14.8809	20.1163	20.4757	14.9412	5.0614	0.8164	0	0
	0,2519*	0,5406*	1,2086*	1,4274*	2,3474*	3,9687*	6,3594*	10,5543*	16,6156*	19,5195*	16,6761*	9,3803*	11,1502*
H2457	0.40123	1.40055	3.42253	7.48511	11.7768	15.3364	18.1026	18.1377	14.3365	6.72306	2.58934	0.288244	0
	0.2029	0.6321	1.3381	2.6781	4.0093	6.7454	11.2245	16.9677	20.8555	19.1042	9.2006	3.6499	3.3917
	0.2295	0.7806	1.8679	4.1596	7.4423	11.1209	16.0263	19.0171	19.0743	12.7295	6.1729	1.0563	0.3228
	0.297706	1.34506	3.48025	8.01957	13.5591	16.8303	19.7313	18.4535	13.2406	4.67007	0.372526	0	0
*Excluded
Fig. 3D: Contribution of INS+ volume of each size category to total INS+ volume (n=5 mice pancreata)
	INS+ vol./total INS+ vol. (%)
	Islet size categories [x10^3 μm^3]
Sample	0-25	25-50	50-100	100-200	200-400	400-800	800-1600	1600-3200	3200-6400	6400-12800	12800-25600	25600-51200	>51200
ID1	0.000595106	0.112719	1.24676	4.60896	12.6908	20.8228	19.1907	15.6993	14.5122	7.96256	3.1526	0	0
ID2	3.42673e-06	0.116613	1.76251	5.40191	12.7411	18.905	16.4799	14.9073	13.818	12.167	3.70081	0	0
ID3	0.000105	0.096366	1.34523	4.44497	11.9276	19.2524	19.2061	14.5437	11.4218	10.349	5.11244	0.023003	0
ID4	0.000737	0.151878	1.61119	5.19673	12.4408	19.1119	15.5714	13.6211	16.0902	9.44363	5.76994	0.009905	0
ID5	7.57e-05	0.117907	1.52762	5.15462	13.6967	19.7611	16.468	14.2381	14.7667	10.2333	4.03593	0	0
Fig. 3H: Average distance to 5 nearest neighbors per size category (n=5 human donors, n=20 tissue discs )
	Average distance to 5 nearest neighbors (μm)
Donor	L-L	M-M	S-S	All
H2457	554.123	480.034	243.123	233
	652.786	470.674	263.017	251
	628.329	464.848	275.972	260
	693.872	438.374	248.108	239
H2456	614.744	515.537	250.22	241.527
	515.235	438.84	237.586	226.265
	530.614	326.552	249.001	172.464
	666.552	499.997	241.302	234.653
H2466	1015.47	571.409	246.452	241.576
	969.261	485.858	217.529	215.356
	738.289	472.489	211.638	206.763
	756.573	577.671	236.752	229.449
H2522	874.291	463.923	232.171	226.931
	836.53	462.679	224.639	220.616
	836.869	460.429	224.527	220.004
	837*	429,755*	238,512*	221,649*
H2506	884.45	404.85	227.225	219.089
	887.937	432.059	249.599	240.337
	791.523	434.135	244.646	236.034
	670.208	406.207	232.606	224.502
*Excluded
Fig. 3I: Average distance to 5 nearest neighbors between size categories (n=5 human donors, n=20 tissue discs )
	Average distance to 5 nearest neighbors (μm)
Donor	L-M	L-S	M-S	M-L	S-L	S-M	All
H2457	337.781	223.165	188.868	543.828	629.315	332.273	233
	440.509	326.087	215.458	503.055	604.709	341.264	251
	342.932	258.2	208.495	522.794	753.042	377.647	260
	332.641	225.522	193.149	607.209	580.313	333.598	239
H2456	243.289	378.71	195.079	463.131	509.674	158.185	241.527
	235.124	360.05	181.15	385.86	399.627	204.583	226.265
	360	266	211	390	403	308	172.464
	388.757	258.454	78.9066	520.287	560.234	344.274	234.653
H2466	385.425	258.198	196.853	1023.42	1458.74	493.691	241.576
	391.598	251.97	200.858	725.472	783.278	350.949	215.356
	370.833	193.025	161.302	609.573	707.544	117.972	206.763
	431.126	204.95	171.619	589.291	730.741	495.695	229.449
H2506	292.91	206.899	181	746.878	927.05	353.184	219.089
	363.791	269.33	205.296	706.081	777.084	304.289	240.337
	347.588	250.562	202.936	618.934	721.624	323.243	236.034
	324.395	227.572	39.5272	563.371	689.482	329.253	224.502
H2522	336.733	217.894	180.801	709.225	933.026	440.883	226.931
	332.066	224.502	186.343	746.184	915.436	369.969	220.616
	334.39	217.843	187.477	653.294	763.175	364.835	220.004
	346,075*	204,385*	170,089*	343,718*	351,948*	310,963*	221,649*
*Excluded
Fig. 3M: Average distance to 5 nearest neighbors per size category (n=5 mice pancreata)
	Average distance to 5 nearest neighbors (μm)
Sample	L-L	M-M	S-S	All
ID1	660.677	450.95	270.789	249.878
ID2	679.965	498.939	272.472	252.95
ID3	705.693	496.916	272.148	251.081
ID4	681.676	501.254	277.519	259.27
ID5	753.678	549.329	280.658	263.798
Fig. 3N: Average distance to 5 nearest neighbors between size categories (n=5 mice pancreata)
	Average distance to 5 nearest neighbors (μm)
Sample	L-M	L-S	M-S	M-L	S-L	S-M	All
ID1	334.999	239.065	188.709	634.169	736.633	322.951	249.878
ID2	399.084	243.798	187.138	694.079	806.309	345.68	252.95
ID3	356.534	246.687	183.599	818.701	862.178	332.768	251.081
ID4	392.89	245.493	192.937	611.054	712.779	366.851	259.27
ID5	357.527	266.836	203.947	790.379	999.148	388.612	263.798

## Sheet: Fig. 4F-K
Fig. 4F: Fraction of islet type based on INS-GCG composition (n=5 human donors, n=40 ROIs)					Fig. 4G: Fraction of islet volume based on INS-GCG composition (n=5 human donors, n=40 ROIs)
Donor	Fraction of total islet count (%)				Donor	Fraction of total islet volume (%)
	INS+ GCG-	INS+ GCG+	INS- GCG+			INS+ GCG-	INS+ GCG+	INS- GCG+
H2457	75.6098	24.3902	0		H2457	23.1333	76.8667	0
	48.5	45.5	6			8.14198	91.3457	0.512337
	59.4771	30.0654	10.4575			13.68	85.9092	0.410778
	63.6905	36.3095	0			12.889	87.111	0
	56.7708	30.7292	12.5			7.32981	84.9228	7.74735
	70	27.619	2.38095			11.9468	87.8925	0.160758
	78.8732	17.4648	3.66197			68.6583	30.6489	0.692766
	49.187	36.9919	13.8211			14.5905	83.8155	1.59403
H2456	54.9356	32.618	12.4464		H2456	16.446	79.9551	3.5989
	44.6565	27.8626	27.4809			16.3574	76.1395	7.50309
	56.0554	38.0623	5.88235			21.2931	77.3192	1.38776
	50.8333	33.75	15.4167			9.86771	87.889	2.24332
	60.1626	34.9593	4.87805			6.78147	92.7346	0.483926
	69.3878	27.8912	2.72109			24.307	75.2033	0.48975
	50.5495	28.5714	20.8791			19.3022	63.7361	16.9617
	65.2174	24.2236	10.559			22.2876	72.5432	5.16922
H2466	31.1594	60.1449	8.69565		H2466	0.992271	97.9801	1.0276
	38.25	33.5	28.25			5.98494	89.8653	4.14976
	31.8681	52.1978	15.9341			3.3507	95.6135	1.03576
	52.1092	28.2878	19.603			12.8582	84.6322	2.50952
	39.7531	38.2716	21.9753			7.8389	87.4807	4.6804
	51.5823	31.3291	17.0886			13.1522	84.2855	2.5623
	93.1138	4.19162	2.69461			78.7717	18.0856	3.14276
	75.6972	8.56574	15.737			57.3432	36.1028	6.55395
H2506	25.8824	43.5294	30.5882		H2506	2.44307	93.9238	3.63308
	22.9798	45.7071	31.3131			21.0309	77.9179	1.05114
	23.7624	50.9901	25.2475			6.15476	92.2914	1.55381
	30.6818	42.0455	27.2727			4.41051	93.677	1.91252
	28.5276	35.8896	35.5828			7.42758	88.8443	3.72809
	35.6383	38.8298	25.5319			12.8442	84.2174	2.93841
	64.1646	22.7603	13.0751			5.33982	89.0558	5.60438
	6.83761	43.5897	49.5726			6.44141	89.2767	4.28187
H2522	47.5909	21.5339	30.8751		H2522	10.9808	85.1574	3.8618
	35.6674	45.2954	19.0372			13.062	80.7638	6.17427
	60.0746	31.903	8.02239			3.5303	95.1095	1.36023
	47.2651	17.8121	34.9229			14.5152	84.7305	0.75433
	65.8696	21.7391	12.3913			20.5395	77.4916	1.96899
	45.3351	22.0762	32.5887			10.402	84.6718	4.92625
	50.5774	35.7968	13.6259			20.3789	77.3498	2.27129
	49.1903	33.4008	17.4089			10.4998	87.9283	1.57192
Fig. 4H: Object density per size category based on INS-GCG composition (n=5 human donors, n=40 ROIs)
	Objects per mm^3
Composition:	INS+GLU-																																								INS+GLU+
Islet size categories [x10^3 μm^3]	H2456								H2457								H2466								H2506								H2522								H2456								H2457
0-25	6.14	8.19	9.9	10.24	12.63	13.99	21.5	11.95	30	34	42	25	20	31	23	21	6.83	19.45	4.44	23.21	22.18	23.21	26.62	41.64	0	32.42	5.46	5.46	10.58	9.56	16.04	21.84	123.55	25.26	46.76	53.58	41.64	53.92	29.35	39.25	0	3.41	0.68	1.37	3.07	1.02	3.75	1.71	2
25-50	6.83	10.92	6.48	10.24	10.92	13.31	23.89	12.97	25	33	46	43	18	22	16	30	5.12	21.5	5.8	23.89	20.48	13.99	29.35	39.25	0	22.87	5.46	2.73	9.22	4.1	7.85	13.65	18.43	16.04	31.06	33.45	31.74	35.84	21.16	20.48	0.34	2.39	2.73	1.02	2.05	2.73	2.73	6.83	2
50-100	3.07	6.83	4.78	6.83	9.22	10.24	21.16	8.53	34	23	31	25	18	25	26	25	2.73	6.83	3.41	13.31	9.9	10.24	25.6	25.6	0.68	13.65	3.41	2.39	5.46	5.46	4.44	6.14	15.02	8.53	20.14	15.36	18.09	20.14	10.58	15.36	1.02	2.39	0.68	2.05	2.39	3.07	6.14	3.75	10
100-200	4.44	3.41	4.1	5.12	3.75	6.14	13.65	4.44	25	15	19	17	12	17	20	22	2.39	2.05	4.44	5.8	1.71	4.78	13.31	17.41	3.07	12.97	4.44	3.75	3.41	4.44	2.39	4.78	7.85	3.75	7.17	11.95	8.87	6.14	6.83	4.1	1.02	6.14	0.68	2.39	1.71	1.37	3.07	4.1	11
200-400	3.07	2.73	3.07	2.73	1.02	3.75	7.51	1.71	13	9	19	10	4	5	8	8	1.37	1.37	1.02	3.07	0.68	2.39	10.92	5.12	1.71	4.1	3.07	1.71	2.39	3.41	0	0.68	1.71	1.71	3.75	1.71	2.05	2.05	4.78	2.73	0.34	4.78	1.37	3.07	2.05	3.75	2.39	5.46	18
400-800	4.1	0.68	1.37	1.37	0.68	1.37	4.44	1.37	2	1	5	1	1	1	6	4	1.02	1.02	0.68	1.71	0	0.68	4.78	1.71	0.34	3.41	1.37	0.34	0.68	0.68	0.34	0.34	0.34	0.68	0	1.02	1.71	0.68	1.71	0.68	1.37	4.1	2.73	3.75	2.39	2.39	0.68	3.75	15
800-1600	1.37	0.34	1.02	0	0	1.02	2.05	0.34	2	4	0	1	1	2	0	1	0.68	0	0	1.02	0	0	1.02	0.34	0	1.37	1.02	0.34	0.34	0	0	0	0	0	0.68	0	0.34	0.34	0.34	0.68	1.37	2.73	1.37	3.07	2.05	1.71	1.02	2.73	10
1600-3200	1.02	0	0.34	0	0	0.34	1.02	0	0	0	0	0	0	0	0	0	0	0	0	0	0	0	1.02	0	0	0.34	0	0	0	0.34	0	0.34	0	0	0.34	0	0	0	0	0	0.68	2.73	2.05	2.39	3.07	1.37	1.02	2.05	4
3200-6400	0.68	0	0.34	0	0	0	0	0	0	0	0	0	0	0	0	0	0	0	0	0	0	0.34	0	0	0	0.34	0	0	0	0	0	0	0	0	0	0	0	0	0	0	1.71	1.02	1.71	0.68	0.34	0.34	0.34	0.34	2
6400-12800	0.68	0	0	0	0	0	0.34	0	0	0	0	0	0	0	0	0	0	0	0	0	0	0	0	0	0	0.34	0	0	0	0	0	0	0	0	0	0	0	0	0	0	1.02	1.37	1.02	1.02	0.68	1.37	0	0.34	1
12800-25600	0.34	0	0	0	0	0	0	0	0	0	0	0	0	0	0	0	0	0	0	0	0	0	0	0	0	0	0	0	0	0	0	0	0	0	0	0	0	0	0	0	0.68	0	0.68	0	0.34	0.34	0	0	1
25600-51200	0	0	0	0	0	0	0	0	0	0	0	0	0	0	0	0	0	0	0	0	0	0	0	0	0	0	0	0	0	0	0	0	0	0	0	0	0	0	0	0	0.34	0	0	0	0	0.34	0	0	0
>51200	0	0	0	0	0	0	0	0	0	0	0	0	0	0	0	0	0	0	0	0	0	0	0	0	0	0	0	0	0	0	0	0	0	0	0	0	0	0	0	0	0.34	0	0	0	0	0	0	0	0
Fig. 4I: Fraction of islets based on GCG content (n=5 human donors, n=40 ROIs)
	Fraction of total islet count (%)
	Glucagon vol./islet vol. (%)
Donor	0-1%	1-10%	10-20%	20-30%	30-40%	40-50%	50-100%
H2457	75.6098	16.2602	4.87805	0.813008	0.813008	0.813008	0.813008
	48.5	19	12.5	6	5	3.5	5.5
	59.4771	15.0327	10.4575	1.96078	1.96078	3.92157	7.18954
	63.6905	25	5.95238	3.57143	0.595238	0.595238	0.595238
	57.672	13.7566	8.99471	3.1746	1.5873	8.46561	6.34921
	70	6.66667	7.61905	5.2381	3.33333	1.90476	5.2381
	78.8732	8.73239	4.78873	6.47887	1.12676	0	0
	49.187	14.2276	7.31707	6.09756	1.62602	6.09756	15.4472
H2456	55.1724	8.18966	10.7759	9.48276	4.31034	1.2931	10.7759
	45.1737	18.5328	7.72201	4.6332	9.26641	8.88031	5.79151
	56.25	10.7639	9.72222	10.4167	4.51389	3.125	5.20833
	50.8333	10.8333	15.8333	4.16667	3.33333	2.91667	12.0833
	60.1626	11.3821	17.8862	4.06504	0.813008	1.62602	4.06504
	69.3878	8.16327	8.16327	6.80272	2.72109	1.36054	3.40136
	51.6854	16.8539	8.42697	4.49438	1.68539	0.561798	16.2921
	65.625	8.125	6.875	2.5	6.25	5	5.625
H2466	31.3869	10.219	17.5182	13.1387	6.56934	1.45985	19.708
	38.25	8.25	6.25	6.5	5.25	7	28.5
	31.8681	13.7363	11.5385	9.89011	4.94505	2.1978	25.8242
	52.3691	9.72569	11.7207	3.74065	4.98753	5.23691	12.2195
	39.7531	4.69136	5.18518	8.14815	5.92593	4.93827	31.358
	51.5823	6.64557	9.49367	4.74683	4.74683	5.37975	17.4051
	95.6923	4.30769	0	0	0	0	0
	76.3052	4.41767	8.23293	11.0442	0	0	0
H2506	6.83761	10.2564	13.6752	10.2564	4.70085	7.26496	47.0085
	64.3204	11.1651	3.39806	2.91262	0.970874	1.94175	15.2913
	35.6383	15.4255	13.8298	4.25532	4.25532	4.78723	21.8085
	23.7624	11.3861	9.40594	10.396	6.43564	2.9703	35.6436
	28.5276	8.28221	12.8834	5.21472	4.90798	7.66871	32.5153
	30.6818	10.2273	9.4697	9.84849	3.40909	5.68182	30.6818
	23.0965	6.09137	10.4061	13.4518	10.6599	19.5432	16.7513
	25.8823	9.01961	14.7059	14.3137	11.1765	13.3333	11.5686
H2522	47.7318	3.84615	5.52268	3.94477	3.45168	1.77515	33.7278
	35.6674	7.22101	10.7221	14.2232	12.6915	10.7221	8.75273
	60.0746	8.95522	5.78358	10.4478	4.66418	3.73134	6.34328
	47.8014	8.79433	21.4184	21.9858	0	0	0
	65.8696	5.43478	7.6087	3.69565	3.04348	5.65217	8.69565
	45.6349	5.82011	13.7566	20.6349	14.0212	0.132275	0
	50.8121	6.2645	12.297	9.51276	6.03248	9.74478	5.33643
	49.1903	6.88259	6.68016	8.70445	5.87045	15.1822	7.48988
Fig. 4J Fraction of total islet volume based on GCG content (n=5 human donors, n=40 ROIs)
	Fraction of total islet volume (%)
	Glucagon vol./islet vol. (%)
Donor	0-1%	1-10%	10-20%	20-30%	30-40%	40-50%	50-100%
H2457	23.1333	53.3394	22.2001	1.23751	0.0304076	0.03595	0.023239
	8.14198	55.2525	28.8315	6.37734	0.727473	0.372538	0.296692
	13.68	47.7167	37.7353	0.0537649	0.339874	0.208028	0.266381
	12.889	64.1653	12.6286	10.2085	0.0224116	0.0634929	0.0226415
	7.83205	69.6287	19.5588	1.54769	0.430285	0.724345	0.278129
	11.9468	37.6127	34.898	13.3938	1.45811	0.368988	0.321647
	68.6583	8.7997	21.001	1.3796	0.161439	0	0
	14.5905	17.5231	45.4417	18.935	0.672705	1.19336	1.64371
H2456	16.4913	31.2293	34.0334	14.0967	2.29162	0.572145	1.28564
	16.5154	47.6627	27.1658	3.86957	2.6415	1.6252	0.519739
	21.3025	13.8387	36.7115	20.7975	5.3358	1.12073	0.893268
	9.86771	14.9895	62.7348	9.04263	1.74389	0.460119	1.16131
	6.78147	16.8849	73.4893	2.25735	0.0735083	0.399208	0.114276
	24.307	14.6486	39.7898	18.1784	2.13542	0.263826	0.676976
	19.5644	32.7901	16.0034	21.4415	2.21125	0.959377	7.02996
	22.3391	38.6329	14.3905	6.18855	13.1585	4.12993	1.16061
H2466	0.996122	2.67518	54.0316	38.1976	3.10505	0.350294	0.644152
	5.98494	3.14303	26.9043	47.4497	11.2102	2.10281	3.20497
	3.3507	20.8044	32.1478	38.5972	2.10346	1.52518	1.47134
	12.8881	38.986	43.3611	2.41551	0.82392	0.673655	0.851665
	7.8389	4.24631	6.3291	52.4641	17.9328	4.62412	6.56471
	13.1522	7.39777	59.3235	14.783	2.97659	0.952322	1.41465
	81.3276	18.6724	0	0	0	0	0
	57.5608	20.5132	17.3122	4.61388	0	0	0
H2506	2.44307	8.67374	41.4625	42.5467	1.7826	0.963473	2.12785
	21.0408	55.7424	16.4663	4.7921	0.393416	0.491796	1.07319
	6.15476	20.7312	69.0244	1.94002	0.967415	0.432532	0.749688
	4.41051	7.66273	8.69882	40.3084	35.1963	0.618658	3.1046
	12.8442	17.0052	34.852	28.6798	1.48884	1.89016	3.23986
	7.42758	13.2891	54.9931	17.7609	2.21739	1.53355	2.77829
	5.35796	5.44996	33.4474	45.2563	4.78398	3.78634	1.91806
	6.44141	6.10766	45.3341	36.1941	3.153	1.84262	0.927145
H2522	10.9971	6.9953	21.4704	28.3878	25.7423	2.08177	4.32532
	3.5303	3.52185	32.517	56.8966	2.50263	0.678058	0.353578
	14.5152	6.60375	14.8538	59.4887	3.4236	0.501586	0.613328
	13.1105	59.1128	24.7133	3.0634	0	0	0
	20.5395	7.23668	53.3938	15.0002	1.95286	0.896783	0.980207
	10.4187	9.05578	73.1003	6.05999	1.3559	0.00936684	0
	20.4059	12.1147	43.7044	19.8512	1.89059	1.43456	0.598617
	10.4998	9.68532	53.2796	23.3379	1.35453	1.29158	0.551265
Fig. 4K: Average INS/GCG ratio per size category (n=5 human donors, n=40 ROIs)
	INS+/GCG+ volume
	Islet size categories [x10^3 μm^3]
Donor	0-25	25-50	50-100	100-200	200-400	400-800	800-1600	1600-3200	3200-6400	6400-12800	12800-25600	25600-51200	>51200
H2456	1	0.991458	0.838903	0.979767	0.973579	0.973301	0.878319	0.872609	0.703557	0.75837	0.707337	0.702873	0.416571
	0.8184	0.787343	0.823544	0.820769	0.888592	0.855136	0.731585	0.58793	0.560079	0.405327
	0.776579	0.771044	0.798976	0.934898	0.890788	0.850931	0.867522	0.791823	0.724838	0.309288	0.490403
	0.967985	0.986582	0.976831	0.981291	0.954314	0.922714	0.77323	0.710174	0.824117	0.769919
	0.688509	0.842276	0.854877	0.903664	0.624839	0.669373	0.626129	0.517466	0.229338	0.482172	0.106733
	0.925007	0.886815	0.939949	0.927608	0.850671	0.868165	0.804189	0.805578	0.70758	0.577847	0.403801	0.546725
		0.868319	0.953426	0.932629	0.976741	0.955453	0.916103	0.841273	0.404223	0.958141
	0.649581	0.727193	0.802508	0.862104	0.877695	0.916317	0.818667	0.669472	0.660369	0.63385
H2457	0.784434	0.666414	0.834682	0.795556	0.690262	0.557484	0.570485	0.342841	0.562277	0.233146	0.539666
	0.661808	0.583899	0.643077	0.717934	0.743101	0.640865	0.771404	0.534832	0.653777
	0.815477	0.893689	0.871409	0.783323	0.776876	0.661881	0.510971	0.413231	0.527372
	0.675676	0.777553	0.689291	0.831801	0.842096	0.693781	0.525583	0.474814	0.516714	0.39675
	0.869565	0.925738	0.974136	0.854227	0.786525	0.652794	0.628296	0.462575	0.234091	0.304263
	0.930051	0.909	0.924633	0.90978	0.850133	0.681802	0.576447	0.564258	0.39916
	0.749778	0.767944	0.732239	0.691149	0.558708	0.583493	0.29823	0.283222
	0.899639	0.891373	0.836528	0.798559	0.539418	0.38243	0.528084	0.317798		0.450037
H2466	0.728393	0.681937	0.660856	0.791427	0.562149	0.594982	0.389839	0.49154	0.351738	0.41346	0.4141	0.396134
	0.526604	0.642682	0.559269	0.57248	0.506524	0.580634	0.406389	0.369153	0.473227	0.238077	0.375565
	0.563561	0.637467	0.503858	0.694028	0.719896	0.746568	0.57107	0.462014	0.291526	0.315747	0.414709
	0.612936	0.692014	0.734463	0.738405	0.838042	0.700337	0.568421	0.489945	0.58823	0.527412
	0.570075	0.627855	0.695935	0.642156	0.539688	0.560132	0.53578	0.474876	0.400616	0.498869
	0.665202	0.695536	0.676711	0.824657	0.735619	0.652037	0.482302	0.511065	0.546302	0.456027	0.607975
	1	0.988506	0.945578	0.919476	0.927853	0.921344	0.926945	0.746183
	0.800896	0.788378	0.800699	0.920054	0.904413	0.80686	0.594921
H2506	0.020437	0.054847	0.106788	0.676623	0.658702	0.612942	0.47414	0.370908	0.236447	0.292532
	0.735064	0.755499	0.83078	0.866242	0.800567	0.846763	0.711946	0.472488	0.566205	0.557012	0.546671		0.504047
	0.393044	0.57395	0.601479	0.799339	0.741368	0.725093	0.587673	0.373383	0.438826	0.247228		0.158368
	0.395146	0.438513	0.483189	0.774315	0.754338	0.749513	0.700586	0.52547	0.353368	0.429285	0.269064
	0.342473	0.418221	0.529861	0.670733	0.775441	0.712603	0.672718	0.584524	0.495139	0.271714
	0.438611	0.285339	0.660075	0.820549	0.86246	0.743069	0.562841	0.700981	0.421419
	0.465441	0.437547	0.50823	0.668089	0.553105	0.510714	0.419157	0.379556	0.384977
	0.398693	0.404519	0.516895	0.601047	0.620434	0.596702	0.39485	0.470473	0.345145	0.276642
H2522	0.567398	0.640017	0.715704	0.746616	0.718125	0.57097	0.499417	0.345735	0.335563	0.445114
	0.529246	0.636964	0.608323	0.746254	0.644521	0.62283	0.484185	0.47138	0.465677	0.416843	0.407739	0.416171
	0.780688	0.861004	0.853954	0.861243	0.810902	0.59798	0.581721	0.586202	0.473405	0.470468
	0.532376	0.551647	0.542955	0.794126	0.676796	0.609052	0.491489	0.505574	0.508146	0.523353		0.397007
	0.764881	0.79352	0.895666	0.8388	0.716411	0.696914	0.626496	0.378831	0.194352	0.35956
	0.501621	0.588937	0.699195	0.650231	0.538012	0.402082	0.3745	0.21417	0.159168	0.300544
	0.672704	0.683588	0.679057	0.784731	0.739516	0.651233	0.460412	0.322204	0.331388
	0.572341	0.749095	0.833078	0.73573	0.721437	0.57823	0.549762	0.428206	0.498386	0.35135	0.432572
[truncated: 71 more columns]

## Sheet: Fig. S4A-B
Fig. S4A: INS+ volume density per region (n=5 human donors, n=20 tissue discs)
INS+ vol./Anatomy vol. (%)
	Region 1					Region 2					Region 3					Region 4
Donor:	H2522	H2506	H2466	H2456	H2457	H2522	H2506	H2466	H2456	H2457	H2522	H2506	H2466	H2456	H2457	H2522	H2506	H2466	H2456	H2457
	0.963	1.79	0.729	2.63	2.10003	1.79	2.09	1.69	3.94	3.52371	1.37	1.96	1.74	3.98	2.38021	6,46*	2.52	1.45	2.6	2.22986
*Excluded
Fig. S4B: INS+ volume density per size category for each donor (n=5 human donors, n=20 tissue discs )
INS+ vol./Anatomy vol. (%)
	Donor
Islet size categories [x10^3 μm^3]	H2522				H2506				H2466				H2456				H2457
0-25	0,0163*	0.009516	0.016644	0.012615	0.0165	0.007104	0.004295	0.007743	0.004709	0.0119	0.014437	0.005764	0.005893	0.000645	0.008678	0.007351	0.006638	0.005463	0.007149	0.007038
25-50	0,0349*	0.02378	0.042899	0.026557	0.0334	0.020539	0.019899	0.02575	0.012685	0.0265	0.039445	0.017684	0.020223	0.00413	0.025103	0.021695	0.029993	0.018581	0.022272	0.024566
50-100	0,0781*	0.048798	0.080989	0.044178	0.0544	0.042505	0.047683	0.060522	0.025856	0.0348	0.072505	0.037225	0.046729	0.0252	0.051031	0.044397	0.077604	0.04446	0.047151	0.060033
100-200	0,0922*	0.097452	0.1495	0.066881	0.1001	0.080986	0.077471	0.116881	0.042234	0.0508	0.105864	0.057127	0.104021	0.0756	0.074947	0.094526	0.178824	0.099007	0.09437	0.131292
200-400	0,1516*	0.145826	0.220904	0.08974	0.1849	0.145112	0.149617	0.187261	0.06599	0.0924	0.160848	0.081721	0.173335	0.15	0.122488	0.146094	0.302347	0.177143	0.141276	0.20657
400-800	0,2563*	0.204228	0.290171	0.136581	0.3307	0.272707	0.335335	0.342568	0.105652	0.1514	0.255575	0.116784	0.236511	0.216	0.215322	0.188283	0.375291	0.264699	0.237689	0.269007
800-1600	0,4107*	0.276079	0.341419	0.188657	0.4978	0.432848	0.507256	0.451986	0.182876	0.1963	0.361035	0.131673	0.313638	0.349	0.346188	0.267116	0.439978	0.381459	0.395518	0.317527
1600-3200	0,6816*	0.281012	0.350985	0.208398	0.5627	0.479466	0.543006	0.356236	0.284244	0.1943	0.343864	0.125471	0.399743	0.529	0.510071	0.387962	0.411484	0.452647	0.597893	0.318142
3200-6400	1,0731*	0.205056	0.226563	0.130578	0.4511	0.326276	0.269683	0.181201	0.384465	0.1334	0.22517	0.100836	0.456657	0.807	0.737249	0.534105	0.295245	0.454009	0.734886	0.251468
6400-12800	1,2607*	0.069463	0.070478	0.043884	0.2333	0.114979	0.114754	0.049215	0.46513	0.0737	0.080238	0.042518	0.490201	0.923	0.9186	0.55842	0.104136	0.302988	0.673176	0.117925
12800-25600	1,077*	0.011204	0.004123	0.009941	0.0552	0.032183	0.025056	0.011948	0.335334	0.0345	0.024129	0.006599	0.291134	0.653	0.625028	0.286297	0.008307	0.146927	0.324202	0.045418
25600-51200	0,6058*	0	0	0.004721	0	0.002851	0	0	0.125753	0	0	0.005868	0.060456	0.197	0.266517	0.090369	0	0.025142	0.128613	0.005056
>51200	0,7201*	0	0	0	0	0	0	0	0.009049	0	0.006307	0	0	0.0068	0.080064	0.008207	0	0.007683	0.119514	0

## Sheet: Fig. S5B-E
Fig. S5B: INS+ volume density per size category for each region (whole pancreas)
INS+ vol./Anatomy vol. (%)
		Region 4													Region 3																								Region 2
Islet size categories [x10^3 μm^3]	Tissue disc:	1*	2	3	4	5	6	7	8	9	10	11	12a	12b	13a	13b	14a	14b	15a	15b	16a	16b	17a	17b	18a	18b	19a	19b	20a	20b	21a	21b	22	23	24a	24b	25a	25b	26a	26b	27a	27b	28	29	30	31	32	33	34
0-25			0.011229	0.0119	0.0167	0.013584	0.006638	0.009554	0.007409	0.006605	0.00578	0.005303	0.004959	0.008127	0.005545	0.008578	0.007066	0.0119	0.004838	0.006936	0.006301	0.006614	0.006116	0.005061	0.00766	0.005584	0.006455	0.004814	0.005463	0.006786	0.006687	0.006123	0.011344	0.005124	0.009111	0.005443	0.004516	0.008082	0.009278	0.007949	0.004979	0.008566	0.005131	0.007149	0.004061	0.0102	0.006888	0.007471	0.008074
25-50			0.042633	0.0359	0.0475	0.039376	0.029993	0.029932	0.025497	0.022796	0.022125	0.02345	0.023714	0.034298	0.020829	0.030834	0.02395	0.0396	0.020028	0.031276	0.024225	0.031804	0.022172	0.020535	0.028957	0.022254	0.024081	0.018027	0.018581	0.019694	0.026561	0.024388	0.030919	0.016653	0.026908	0.021121	0.019066	0.02438	0.02449	0.027079	0.022962	0.026897	0.016209	0.022272	0.011635	0.0259	0.024044	0.030952	0.033781
50-100			0.10139	0.0799	0.0964	0.084912	0.077604	0.062254	0.060971	0.050224	0.055698	0.060323	0.062789	0.083557	0.055871	0.067706	0.055975	0.0959	0.049316	0.08285	0.058832	0.082759	0.054164	0.053442	0.070659	0.052677	0.054813	0.042507	0.04446	0.044125	0.064124	0.056125	0.061449	0.039138	0.057897	0.049656	0.044786	0.054731	0.049804	0.058497	0.059466	0.054133	0.037059	0.047151	0.026232	0.0541	0.059101	0.076569	0.079006
100-200			0.214002	0.1667	0.195	0.148458	0.178824	0.12936	0.128946	0.110237	0.120091	0.133145	0.140959	0.17518	0.125759	0.105028	0.120653	0.194	0.108655	0.18639	0.13604	0.181529	0.121542	0.12339	0.154639	0.114305	0.122523	0.097038	0.099007	0.09205	0.13541	0.123458	0.125032	0.091221	0.121093	0.114806	0.095021	0.119403	0.105969	0.122735	0.130462	0.112666	0.068594	0.09437	0.060164	0.1052	0.135261	0.158493	0.159881
200-400			0.364998	0.2931	0.3123	0.239236	0.302347	0.221734	0.225333	0.19695	0.202102	0.219681	0.215493	0.286899	0.195772	0.167554	0.211265	0.3089	0.168881	0.283067	0.226445	0.266525	0.201528	0.206082	0.260325	0.205424	0.211283	0.166217	0.177143	0.190083	0.20255	0.202047	0.202925	0.159232	0.221351	0.209558	0.151862	0.227843	0.211512	0.197238	0.203078	0.189365	0.112499	0.141276	0.101362	0.2095	0.267057	0.245598	0.226915
400-800			0.53773	0.4237	0.3833	0.408461	0.375291	0.339227	0.334375	0.281033	0.281056	0.305953	0.287708	0.422291	0.242132	0.255877	0.295634	0.4037	0.232879	0.418282	0.344352	0.387262	0.279453	0.277894	0.373324	0.290825	0.29961	0.253105	0.264699	0.305465	0.317718	0.314033	0.322379	0.260835	0.322639	0.298193	0.203676	0.337716	0.34049	0.290818	0.279438	0.269432	0.195334	0.237689	0.153522	0.3328	0.379926	0.371115	0.330591
800-1600			0.652505	0.5551	0.5094	0.662649	0.439978	0.50924	0.502098	0.392057	0.391206	0.392232	0.325884	0.612826	0.270779	0.355156	0.350896	0.4769	0.325789	0.539493	0.477406	0.448407	0.36853	0.324248	0.493164	0.42082	0.37787	0.366173	0.381459	0.413621	0.462943	0.452303	0.4811	0.432982	0.484639	0.446446	0.271949	0.404186	0.450446	0.422276	0.362054	0.362933	0.305854	0.395518	0.228569	0.448	0.455939	0.514284	0.495637
1600-3200			0.758614	0.6457	0.5725	0.923387	0.411484	0.63529	0.613495	0.483875	0.464737	0.424158	0.368147	0.663178	0.246953	0.443709	0.416891	0.5193	0.363832	0.492655	0.571981	0.469433	0.383262	0.375212	0.595677	0.568673	0.463618	0.461093	0.452647	0.467176	0.558421	0.549331	0.657254	0.631446	0.622638	0.52566	0.322159	0.467823	0.573277	0.518907	0.419548	0.481799	0.428089	0.597893	0.313561	0.4967	0.429183	0.626944	0.63601
3200-6400			0.651501	0.5498	0.5055	1.04043	0.295245	0.700313	0.672941	0.536292	0.445646	0.375381	0.334777	0.568625	0.150369	0.430569	0.366377	0.3088	0.357348	0.379292	0.513619	0.362444	0.330947	0.344862	0.548012	0.585113	0.438	0.475783	0.454009	0.486891	0.526571	0.567433	0.702103	0.706891	0.701089	0.51722	0.314215	0.423435	0.592282	0.585438	0.389907	0.52369	0.452027	0.734886	0.319104	0.365	0.286221	0.644999	0.649152
6400-12800			0.316254	0.3373	0.3649	0.992056	0.104136	0.568851	0.527217	0.474449	0.321909	0.295903	0.197315	0.383364	0.053563	0.279975	0.219529	0.0789	0.215843	0.221359	0.335919	0.211778	0.166314	0.176575	0.331402	0.471745	0.276188	0.340609	0.302988	0.336439	0.388769	0.416211	0.407999	0.451036	0.585227	0.407021	0.218755	0.319324	0.464073	0.502187	0.183985	0.410203	0.277809	0.673176	0.183991	0.1785	0.099532	0.312756	0.39341
12800-25600			0.062081	0.0834	0.1185	0.387109	0.008307	0.257433	0.288025	0.303175	0.132962	0.101572	0.058239	0.155057	0.011551	0.121621	0.110978	0.0242	0.095669	0.043683	0.124249	0.045005	0.030927	0.063626	0.148094	0.256427	0.145084	0.186879	0.146927	0.163402	0.173547	0.179197	0.073119	0.105487	0.366412	0.18638	0.074518	0.121684	0.197943	0.303298	0.095783	0.164658	0.086563	0.324202	0.05096	0.0653	0.013201	0.139369	0.156926
25600-51200			0	0.038	0.0463	0.154758	0	0.09455	0.081665	0.079951	0.028785	0.020008	0.021622	0.014273	0	0.125001	0.021725	0	0.018	0	0.028308	0.0088	0	0.0219	0.010399	0.084801	0.037353	0.027641	0.025142	0.071138	0.087259	0.04051	0.027295	0.020958	0.116288	0.093697	0.028591	0.049941	0.093311	0.12789	0.035218	0.064033	0.044006	0.128613	0.007161	0.0136	0.013709	0.088926	0.115529
>51200			0	0	0	0.012152	0	0.064805	0.074124	0.018568	0	0.00834	0.009927	0	0	0.01307	0	0	0.006945	0	0	0	0	0	0	0	0.008864	0.013579	0.007683	0.065115	0.031564	0.024774	0.006175	0.03203	0.053072	0.03156	0	0	0.046182	0.139591	0.010089	0.025027	0.022869	0.119514	0.006373	0	0	0	0.040469
Fig. S5C: Fraction of total INS+ volume for each size category per region (whole pancreas)
INS+ vol./total INS+ vol. (%)
		Region 4													Region 3																								Region 2
Islet size categories [x10^3 μm^3]	Tissue disc:	1*	2	3	4	5	6	7	8	9	10	11	12a	12b	13a	13b	14a	14b	15a	15b	16a	16b	17a	17b	18a	18b	19a	19b	20a	20b	21a	21b	22	23	24a	24b	25a	25b	26a	26b	27a	27b	28	29	30	31	32	33	34
0-25			0.302427	0.370742	0.527634	0.266003	0.297706	0.263749	0.209157	0.223418	0.233808	0.224203	0.24173	0.2385	0.402075	0.356719	0.321048	0.4814	0.2458	0.2583	0.2213	0.2643	0.3113	0.254	0.2534	0.1814	0.2618	0.1962	0.2295	0.2549	0.224225	0.2071	0.3648	0.1735	0.247	0.1872	0.2582	0.3159	0.2937	0.2406	0.2266	0.3181	0.25	0.2029	0.2769	0.4439	0.3174	0.2322	0.2428
25-50			1.14823	1.11439	1.50038	0.771078	1.34506	0.826256	0.719837	0.771125	0.895001	0.99135	1.15591	1.0065	1.5103	1.28226	1.08815	1.6088	1.0177	1.1647	0.8507	1.271	1.1284	1.0304	0.9581	0.7228	0.9766	0.7348	0.7806	0.7398	0.890686	0.8251	0.9945	0.5639	0.7295	0.7266	1.0901	0.9529	0.7752	0.8196	1.0452	0.9986	0.7899	0.6321	0.7933	1.1227	1.108	0.962	1.0159
50-100			2.73072	2.48199	3.043	1.6628	3.48025	1.71852	1.72133	1.69893	2.25306	2.55016	3.06057	2.452	4.05121	2.8156	2.54323	3.8953	2.5059	3.0853	2.066	3.3072	2.7565	2.6817	2.3379	1.7111	2.223	1.7325	1.8679	1.6576	2.15027	1.8987	1.9764	1.3254	1.5697	1.7083	2.5605	2.1391	1.5765	1.7705	2.7067	2.0098	1.8059	1.3381	1.7885	2.3456	2.7235	2.3798	2.3758
100-200			5.76369	5.17575	6.1531	2.90719	8.01957	3.57098	3.64038	3.729	4.85785	5.62872	6.87091	5.1408	9.11875	4.36765	5.48191	7.8808	5.521	6.9412	4.7772	7.2543	6.1855	6.1917	5.1166	3.7128	4.969	3.9551	4.1596	3.4579	4.54074	4.1766	4.0215	3.0891	3.2831	3.9496	5.4325	4.6668	3.3544	3.7149	5.9383	4.183	3.3427	2.6781	4.102	4.5655	6.2331	4.926	4.8079
200-400			9.83043	9.10249	9.85847	4.68487	13.5591	6.12096	6.36156	6.66225	8.17532	9.28708	10.504	8.4192	14.1954	6.96784	9.59886	12.5454	8.5812	10.5414	7.9519	10.651	10.2561	10.3412	8.6134	6.6725	8.5687	6.7748	7.4423	7.1406	6.79214	6.8353	6.5268	5.3922	6.0013	7.2093	8.6822	8.9052	6.6954	5.9698	9.2435	7.0307	5.4823	4.0093	6.9109	9.0888	12.3064	7.6332	6.8237
400-800			14.4826	13.1559	12.0965	7.99875	16.8303	9.36432	9.44003	9.50653	11.3691	12.9343	14.0241	12.3923	17.557	10.6408	13.4322	16.395	11.8332	15.5768	12.0924	15.4759	14.2219	13.9447	12.3523	9.4465	12.1509	10.3162	11.1209	11.4751	10.6541	10.6238	10.3689	8.8328	8.7475	10.2586	11.6445	13.1995	10.7782	8.8023	12.7193	10.0034	9.519	6.7454	10.4672	14.4396	17.5076	11.5343	9.9414
800-1600			17.5738	17.2365	16.0775	12.9764	19.7313	14.0575	14.1752	13.2622	15.8249	16.5817	15.8849	17.9837	19.6342	14.7694	15.943	19.371	16.5541	20.0907	16.7648	17.9194	18.7551	16.2708	16.3175	13.669	15.3248	14.9247	16.0263	15.5381	15.5239	15.3015	15.474	14.6623	13.1397	15.3589	15.5478	15.7975	14.2589	12.7811	16.4797	13.4749	14.9049	11.2245	15.584	19.4391	21.0104	15.9841	14.9047
1600-3200			20.4316	20.0504	18.0701	18.0824	18.4535	17.5371	17.3201	16.3681	18.7993	17.9314	17.945	19.4613	17.9065	18.4519	18.9415	21.0907	18.4872	18.3465	20.0859	18.7596	19.5049	18.8282	19.7093	18.4715	18.8024	18.7935	19.0171	17.5499	18.7256	18.584	21.1397	21.383	16.8811	18.084	18.4184	18.2847	18.1471	15.7059	19.0967	17.8881	20.8616	16.9677	21.3787	21.55	19.7774	19.4856	19.1259
3200-6400			17.5468	17.0701	15.9544	20.3743	13.2406	19.3321	18.9984	18.1412	18.0271	15.8693	16.3184	16.6866	10.9032	17.9055	16.6464	12.5426	18.1577	14.1248	18.0364	14.4841	16.8425	17.3052	18.1322	19.0055	17.7634	19.3923	19.0743	18.2905	17.6576	19.1964	22.5822	23.9378	19.0081	17.7937	17.9642	16.5498	18.7487	17.7196	17.7475	19.4435	22.0282	20.8555	21.7567	15.8373	13.1895	20.0467	19.5211
6400-12800			8.51763	10.4745	11.5177	19.4271	4.67007	15.7031	14.8843	16.0492	13.0217	12.5094	9.61794	11.25	3.88382	11.6429	9.97433	3.2066	10.9675	8.2434	11.7962	8.4631	8.464	8.8605	10.9652	15.3231	11.201	13.8828	12.7295	12.6387	13.0367	14.0805	13.1228	15.2737	15.8668	14.0026	12.5066	12.4807	14.6902	15.1998	8.3745	15.2299	13.5382	19.1042	12.5446	7.746	4.5866	9.7205	11.8305
12800-25600			1.67201	2.58852	3.74066	7.58062	0.372526	7.10642	8.13149	10.2555	5.37851	4.29399	2.83879	4.5502	0.837537	5.05767	5.04231	0.9826	4.8612	1.6268	4.3632	1.7985	1.5739	3.1928	4.9	8.3292	5.884	7.6169	6.1729	6.1383	5.81957	6.0623	2.3518	3.5722	9.9343	6.4119	4.2603	4.756	6.2659	9.18	4.3598	6.1134	4.2184	9.2006	3.4745	2.8319	0.6083	4.3316	4.719
25600-51200			0	1.17866	1.46059	3.03056	0	2.61005	2.30556	2.70451	1.1644	0.845853	1.05394	0.4188	0	5.19824	0.987057	0	0.9146	0	0.9941	0.3517	0	1.099	0.3441	2.7545	1.5149	1.1266	1.0563	2.6724	2.92606	1.3705	0.8779	0.7097	3.1528	3.2234	1.6346	1.9519	2.9537	3.8709	1.603	2.3774	2.1445	3.6499	0.4882	0.5896	0.6317	2.7638	3.4741
>51200			0	0	0	0.237974	0	1.78893	2.09267	0.628104	0	0.352593	0.483883	0	0	0.543515	0	0	0.3529	0	0	0	0	0	0	0	0.3595	0.5535	0.3228	2.4461	1.05843	0.8381	0.1986	1.0847	1.4389	1.0857	0	0	1.4619	4.225	0.4592	0.9292	1.1145	3.3917	0.4345	0	0	0	1.217
Fig. S5D: INS+ object density per size category for each region (whole pancreas)
INS+ objects per mm^3
		Region 4													Region 3																								Region 2
Islet size categories [x10^3 μm^3]	Tissue disc:	1*	2	3	4	5	6	7	8	9	10	11	12a	12b	13a	13b	14a	14b	15a	15b	16a	16b	17a	17b	18a	18b	19a	19b	20a	20b	21a	21b	22	23	24a	24b	25a	25b	26a	26b	27a	27b	28	29	30	31	32	33	34
0-25			6.85709	7.65375	9.97244	7.83624	3.64247	5.71005	4.35153	3.92691	3.33325	3.03503	2.78959	4.49891	3.40789	4.9272	4.49624	7.61478	2.77165	3.93833	3.66253	3.73494	3.61348	2.92001	4.40984	3.18768	3.75697	2.74307	3.24595	4.04321	3.82152	3.57893	7.01647	3.22172	5.49466	3.20793	2.59121	4.85528	5.66575	4.66031	2.81093	5.15025	2.97924	4.21477	2.37556	7.17805	4.46147	4.27119	4.52825
25-50			11.5065	9.82958	13.169	10.8481	8.11286	8.22463	6.95372	6.21823	6.0265	6.33977	6.38532	9.18884	5.62523	8.40201	6.44231	10.7211	5.41084	8.40035	6.57402	8.58002	6.02246	5.59831	7.84817	6.06227	6.53927	4.85521	5.05112	5.40423	7.26586	6.61817	8.51196	4.54764	7.40379	5.74289	5.15921	6.69438	6.71612	7.39464	6.21336	7.3933	4.4475	6.11341	3.19773	7.08995	6.48542	8.38409	9.18506
50-100			14.0144	11.0685	13.3723	11.7727	10.5928	8.64421	8.39453	6.93198	7.6848	8.35432	8.61575	11.4408	7.65989	9.45783	7.71962	13.1968	6.78167	11.3709	8.0674	11.3356	7.47506	7.35561	9.70237	7.21256	7.52417	5.85176	6.14555	6.12629	8.84079	7.74287	8.52008	5.40534	7.98651	6.80462	6.17071	7.58128	6.89484	8.12215	8.12936	7.50019	5.11281	6.52522	3.60696	7.53176	8.1616	10.5107	10.926
100-200			14.8622	11.5333	13.5412	10.4399	12.2892	8.99555	8.92283	7.61295	8.30696	9.22742	9.73563	12.2049	8.71187	7.33627	8.35048	13.5255	7.52894	12.8624	9.39581	12.6374	8.37631	8.53244	10.7047	7.96354	8.44592	6.69866	6.82668	6.33408	9.45951	8.53665	8.69309	6.29883	8.43098	7.94593	6.59521	8.2324	7.29932	8.52457	9.06009	7.83315	4.80982	6.6003	4.15445	7.25826	9.34433	11.0797	11.1296
200-400			12.8797	10.3663	11.0732	8.3682	10.7282	7.77746	7.93318	6.95342	7.1364	7.75232	7.60615	10.0283	6.91658	5.88636	7.40754	10.945	5.97567	9.98058	8.04714	9.46509	7.10184	7.30621	9.21843	7.20802	7.45078	5.83646	6.23826	6.59901	7.16329	7.1362	7.12561	5.58575	7.76602	7.35936	5.39688	7.93858	7.37927	6.95356	7.20204	6.70987	3.91352	4.99744	3.57355	7.29639	9.36	8.67829	8.06371
400-800			9.51073	7.54591	6.76796	7.13599	6.71236	5.98155	5.93788	4.97105	4.97133	5.418	5.1039	7.41943	4.31709	4.49099	5.23187	7.19363	4.13248	7.39586	6.05742	6.87983	4.98337	4.9208	6.61385	5.08214	5.32564	4.45557	4.67644	5.41981	5.58339	5.53681	5.6429	4.57198	5.7134	5.24727	3.62703	5.98704	6.05611	5.1172	4.93148	4.72792	3.41197	4.15107	2.69107	5.86315	6.7533	6.53821	5.81387
800-1600			5.85038	4.93396	4.54013	5.8206	3.92102	4.49052	4.46069	3.49184	3.48076	3.48131	2.91385	5.51431	2.43361	3.16005	3.13645	4.24802	2.89911	4.82951	4.24135	4.0178	3.27842	2.89531	4.37359	3.71859	3.35584	3.24474	3.38887	3.68305	4.10276	3.99257	4.24611	3.8317	4.28198	3.94682	2.41876	3.62741	3.97104	3.72192	3.24731	3.21562	2.6897	3.4651	2.02665	3.97232	4.08707	4.57585	4.35147
1600-3200			3.42192	2.88034	2.54194	4.08931	1.8725	2.84123	2.74627	2.17152	2.08537	1.90332	1.66195	2.99592	1.12127	1.98277	1.87473	2.3711	1.64824	2.25704	2.55986	2.126	1.71767	1.70261	2.70245	2.52973	2.05003	2.06113	2.02534	2.11251	2.50632	2.4503	2.92014	2.80648	2.75958	2.34172	1.45258	2.10934	2.57734	2.31434	1.89213	2.14141	1.90415	2.64262	1.391	2.23665	1.94563	2.80764	2.86944
3200-6400			1.48357	1.26284	1.15879	2.36964	0.692514	1.59411	1.49611	1.20556	1.00997	0.856425	0.773507	1.28181	0.354858	0.981473	0.851544	0.718146	0.81725	0.888116	1.15476	0.842491	0.759169	0.781611	1.2597	1.33406	0.998558	1.07648	1.03392	1.1082	1.18782	1.29606	1.59302	1.60513	1.58715	1.16631	0.714131	0.966704	1.33883	1.31796	0.893224	1.1741	1.03079	1.66884	0.727516	0.858631	0.673606	1.47849	1.49275
6400-12800			0.366477	0.395388	0.422337	1.12775	0.125736	0.662035	0.599609	0.549817	0.375913	0.348965	0.234537	0.437324	0.069292	0.332115	0.258584	0.097376	0.253672	0.269497	0.396496	0.243319	0.197214	0.209959	0.386065	0.553591	0.320904	0.392838	0.352793	0.393066	0.445017	0.482575	0.487658	0.535522	0.678958	0.477438	0.255363	0.380878	0.547135	0.583417	0.219897	0.474895	0.321182	0.781525	0.217141	0.211699	0.119056	0.370369	0.464253
12800-25600			0.0353231	0.0479258	0.073909	0.235996	0.00580319	0.155346	0.170277	0.174025	0.0785135	0.0625635	0.035724	0.100534	0.006299	0.071876	0.064646	0.014606	0.057482	0.027562	0.0738	0.030415	0.021206	0.035287	0.088813	0.149742	0.087054	0.110539	0.0927048	0.095236	0.104223	0.112273	0.045283	0.067298	0.218736	0.113676	0.0453241	0.0725481	0.119147	0.175728	0.057957	0.103391	0.052212	0.192253	0.0306225	0.040762	0.007833	0.086619	0.089279
25600-51200			0	0.00958515	0.015838	0.0444911	0	0.0290366	0.0247412	0.025221	0.00951678	0.0069515	0.006213	0.005027	0	0.034699	0.006688	0	0.006248	0	0.008682	0.003041	0	0.007057	0.003625	0.027226	0.011949	0.006802	0.00901296	0.019047	0.024815	0.011818	0.009289	0.007159	0.033248	0.027282	0.00884373	0.0163233	0.028219	0.03866	0.010228	0.021029	0.011866	0.03754	0.00185591	0.003945	0.003133	0.026882	0.032141
>51200			0	0	0	0.0019344	0	0.00725916	0.0101875	0.002522	0	0.0013903	0.001553	0	0	0.002478	0	0	0.00125	0	0	0	0	0	0	0	0.001707	0.001701	0.00128757	0.005195	0.004963	0.003939	0.001161	0.004296	0.007	0.004547	0	0	0.006271	0.017573	0.001705	0.001752	0.003164	0.014789	0.000927954	0	0	0	0.007142
Fig. S5E: Fraction of INS+ objects per size category (whole pancreas)
Fraction of total INS+ objects
		Region 4													Region 3																								Region 2
Islet size categories [x10^3 μm^3]	Tissue disc:	1*	2	3	4	5	6	7	8	9	10	11	12a	12b	13a	13b	14a	14b	15a	15b	16a	16b	17a	17b	18a	18b	19a	19b	20a	20b	21a	21b	22	23	24a	24b	25a	25b	26a	26b	27a	27b	28	29	30	31	32	33	34
0-25			8.48773	11.3343	13.0105	11.1801	6.20571	10.3606	8.36808	8.87736	7.49058	6.48679	6.08236	6.90906	8.3889	10.4687	9.8084	10.7788	7.23961	6.3297	7.2902	6.23572	8.298	6.9088	7.6945	7.0792	8.19068	7.34718	8.30424	9.7797	7.56583	7.53473	12.8008	8.3705	10.4936	7.22737	7.5249	10.0187	11.6581	9.5221	6.29269	11.0885	9.7082	10.1794	9.90022	14.489	8.67949	7.2629	7.6811
25-50			14.2428	14.5564	17.1809	15.4772	13.822	14.9232	13.3721	14.0572	13.5429	13.5501	13.9224	14.1115	13.8471	17.8515	14.0537	15.1757	14.1332	13.501	13.0854	14.3249	13.83	13.2457	13.6939	13.463	14.2565	13.0045	12.9225	13.0717	14.3849	13.9332	15.5291	11.8155	14.1396	12.9386	14.9823	13.8136	13.8194	15.109	13.9096	15.9177	14.4927	14.765	13.3266	14.3111	12.6169	14.2567	15.5803
50-100			17.3471	16.3911	17.4461	16.7964	18.047	15.6845	16.1428	15.6708	17.2695	17.8558	18.7856	17.5699	18.8556	20.0948	16.8401	18.6802	17.7139	18.2753	16.058	18.9255	17.1658	17.4035	16.9292	16.0175	16.4037	15.6737	15.7224	14.8182	17.5029	16.3011	15.544	14.0439	15.2525	15.3306	17.9197	15.6437	14.1871	16.5955	18.1988	16.1479	16.6607	15.7595	15.0321	15.2029	15.8779	17.8729	18.5334
100-200			18.3965	17.0795	17.6665	14.8948	20.9373	16.322	17.1588	17.2102	18.6676	19.7219	21.2273	18.7432	21.4452	15.5871	18.2163	19.1454	19.6658	20.6723	18.7021	21.0989	19.2355	20.1879	18.678	17.6853	18.4132	17.9421	17.4649	15.3208	18.7279	17.9722	15.8596	16.3653	16.1013	17.902	19.1525	16.9873	15.0193	17.4177	20.2824	16.8647	15.6733	15.9409	17.3138	14.6509	18.1788	18.8405	18.8787
200-400			15.9425	15.3513	14.4466	11.9391	18.2777	14.1119	15.2557	15.7193	16.0371	16.5691	16.5843	15.4007	17.0259	12.5066	16.1593	15.4928	15.6086	16.0408	16.0176	15.8026	16.3087	17.2866	16.0848	16.0075	16.2437	15.6327	15.9596	15.9616	14.1818	15.0238	12.9999	14.5126	14.8314	16.5804	15.6726	16.381	15.1839	14.2077	16.1229	14.4463	12.7526	12.0697	14.8929	14.7278	18.2093	14.757	13.6782
400-800			11.7724	11.1746	8.82981	10.1811	11.4359	10.8532	11.4187	11.2378	11.1717	11.58	11.1284	11.3942	10.627	9.54186	11.4131	10.1826	10.7941	11.8866	12.0571	11.4863	11.4439	11.6427	11.5402	11.2863	11.6106	11.934	11.9639	13.1094	11.054	11.6567	10.2949	11.8787	10.9113	11.8219	10.5329	12.354	12.4613	10.4556	11.0399	10.1792	11.1183	10.0256	11.2151	11.8348	13.1381	11.1179	9.8619
800-1600			7.24162	7.3066	5.92327	8.30435	6.68029	8.14784	8.57799	7.89384	7.82207	7.44064	6.35329	8.46843	5.99059	6.71406	6.84205	6.0131	7.57254	7.762	8.4423	6.70797	7.5286	6.8503	7.63125	8.2582	7.31617	8.6909	8.66987	8.9085	8.12262	8.40556	7.74657	9.9554	8.1777	8.89208	7.0241	7.485	8.17097	7.6048	7.26961	6.92322	8.7647	8.3688	8.44613	8.01815	7.95112	7.781	7.3813
1600-3200			4.23567	4.26544	3.31634	5.8343	3.19019	5.15529	5.28113	4.90906	4.68629	4.06799	3.62368	4.6009	2.76012	4.21274	4.08967	3.3563	4.30525	3.6275	5.0953	3.54948	3.9445	4.0284	4.71537	5.618	4.46934	5.52063	5.1815	5.1097	4.96201	5.15862	5.32749	7.2917	5.2702	5.27583	4.2183	4.3525	5.30323	4.7287	4.23583	4.61045	6.2049	6.3824	5.79704	4.51469	3.78509	4.7742	4.8673
3200-6400			1.83637	1.87012	1.51181	3.3808	1.17984	2.89244	2.87705	2.72535	2.26963	1.83045	1.68653	1.9685	0.87352	2.08531	1.85762	1.0165	2.13467	1.4274	2.2985	1.40659	1.7434	1.8493	2.19798	2.9627	2.17699	2.8833	2.6451	2.6805	2.35163	2.72859	2.90629	4.1704	3.0311	2.62767	2.0738	1.9948	2.75484	2.6929	1.99962	2.52782	3.3589	4.0306	3.03194	1.73315	1.31046	2.5141	2.5321
6400-12800			0.453626	0.585522	0.551002	1.60899	0.214217	1.20123	1.15306	1.24294	0.844762	0.745847	0.511379	0.671607	0.170569	0.705635	0.564093	0.1378	0.662598	0.4331	0.7892	0.406236	0.4529	0.4968	0.673624	1.2294	0.699613	1.0522	0.902563	0.9507	0.881043	1.01597	0.88968	1.3914	1.2967	1.07565	0.7416	0.7859	1.12581	1.1921	0.492273	1.02245	1.0466	1.8875	0.904942	0.427316	0.231616	0.6298	0.7875
12800-25600			0.043723	0.070972	0.096425	0.3367	0.009887	0.281868	0.327447	0.393409	0.176438	0.133718	0.077892	0.154393	0.015506	0.152712	0.141023	0.0207	0.150145	0.0443	0.1469	0.05078	0.0487	0.0835	0.154965	0.3325	0.189789	0.296074	0.23717	0.2304	0.206341	0.236367	0.082613	0.1749	0.4177	0.256108	0.1316	0.1497	0.245161	0.3591	0.129746	0.2226	0.1701	0.4643	0.12762	0.082278	0.015238	0.1473	0.1514
25600-51200			0	0.014195	0.020663	0.063476	0	0.052686	0.047578	0.057016	0.021386	0.014858	0.013547	0.00772	0	0.073723	0.014589	0	0.01632	0	0.0173	0.005078	0	0.0167	0.006325	0.0605	0.026049	0.01822	0.023058	0.0461	0.049129	0.024881	0.016946	0.0186	0.0635	0.061466	0.0257	0.0337	0.058065	0.079	0.022896	0.045275	0.0387	0.0907	0.007735	0.007962	0.006095	0.0457	0.0545
>51200			0	0	0	0.00276	0	0.013171	0.019591	0.005702	0	0.002972	0.003387	0	0	0.005266	0	0	0.003264	0	0	0	0	0	0	0	0.003721	0.004555	0.003294	0.0126	0.009826	0.008294	0.002118	0.0112	0.0134	0.010244	0	0	0.012903	0.0359	0.003816	0.003773	0.0103	0.0357	0.003867	0	0	0	0.0121
*Excluded
[truncated: 27 more columns]

## Sheet: Fig. S6A
Fig. S6A: Analysis of sphericity (n=4 tissue discs)
Sphericity (H2457)
Region 1	Region 2	Region 3	Region 4
0.61908	0.90904	0.783679	0.922818
0.865454	0.717269	0.803819	0.743775
0.886986	0.861998	0.845623	0.916828
0.68484	0.890568	0.755984	0.922565
0.894832	0.900285	0.80977	0.912856
0.804585	0.722416	0.616205	0.949662
0.836703	0.877988	0.674945	0.847479
0.865632	0.851924	0.776214	0.94416
0.888076	0.867995	0.720356	0.890731
0.71195	0.829219	0.785871	0.844598
0.762986	0.908779	0.731809	0.867705
0.599476	0.869214	0.85887	0.698688
0.575357	0.89822	0.877852	0.935676
0.80338	0.826246	0.852518	0.958352
0.797982	0.696251	0.793053	0.788195
0.855762	0.57822	0.564622	0.798356
0.772959	0.792905	0.719815	0.974788
0.897192	0.859597	0.588042	0.892988
0.830582	0.915687	0.875715	0.964369
0.723048	0.858119	0.77705	0.95712
0.681829	0.891248	0.767573	0.876339
0.885988	0.866441	0.710703	0.921761
0.794947	0.838518	0.589622	0.923486
0.464992	0.811258	0.672568	0.909602
0.906489	0.829118	0.78966	0.894971
0.832081	0.913819	0.842363	0.928363
0.672473	0.85229	0.733154	0.902577
0.841854	0.638176	0.843997	0.968519
0.806271	0.770491	0.856607	0.696559
0.622624	0.844107	0.71379	0.91223
0.716355	0.81341	0.742006	0.94191
0.75749	0.878483	0.765448	0.859544
0.776212	0.873652	0.763296	0.954446
0.852579	0.834164	0.822327	0.956406
0.911115	0.785207	0.851168	0.962596
0.790347	0.746003	0.79415	0.870088
0.851436	0.841775	0.841422	0.665717
0.827235	0.846583	0.844979	0.870777
0.701458	0.825833	0.683307	0.973903
0.725471	0.750515	0.730254	0.968315
0.824916	0.894937	0.698207	0.90558
0.772273	0.843164	0.82262	0.960737
0.515522	0.86196	0.777266	0.919796
0.577597	0.858619	0.693522	0.841209
0.87325	0.793869	0.805915	0.941922
0.829513	0.767555	0.593207	0.917682
0.738126	0.887119	0.762181	0.928164
0.726813	0.889048	0.704787	0.865931
0.61058	0.63059	0.772063	0.925441
0.517003	0.862723	0.744694	0.975046
0.816226	0.769303	0.714421	0.869792
0.612961	0.826316	0.628953	0.974013
0.80008	0.799917	0.744422	0.866702
0.494338	0.867407	0.842517	0.940953
0.695571	0.871678	0.623233	0.846154
0.477452	0.832175	0.808533	0.90349
0.909578	0.815303	0.746157	0.79305
0.799825	0.896171	0.809078	0.915647
0.521909	0.771739	0.622347	0.974416
0.841199	0.741889	0.769439	0.935879
0.788215	0.866516	0.729138	0.873898
0.75583	0.747186	0.643122	0.960875
0.678973	0.809256	0.615897	0.962295
0.739856	0.823752	0.73478	0.780115
0.837057	0.818905	0.740795	0.94443
0.875292	0.852766	0.835645	0.952533
0.737464	0.790757	0.842789	0.929365
0.870171	0.841155	0.781329	0.868952
0.864855	0.908306	0.684026	0.806918
0.734276	0.785155	0.617231	0.970549
0.748678	0.749701	0.787257	0.754003
0.858979	0.748568	0.807263	0.904395
0.828144	0.872794	0.631786	0.934361
0.627438	0.899765	0.760564	0.834671
0.850257	0.861249	0.796566	0.948935
0.798164	0.86859	0.760971	0.950118
0.858972	0.754	0.760371	0.852326
0.927129	0.870893	0.464771	0.952928
0.44216	0.841303	0.726672	0.922496
0.895735	0.765589	0.870514	0.89912
0.764845	0.64955	0.751557	0.972085
0.683509	0.857321	0.613463	0.863023
0.787151	0.847767	0.713705	0.935302
0.817578	0.778933	0.749248	0.918394
0.787537	0.774663	0.852372	0.746842
0.860096	0.821871	0.847845	0.965738
0.862906	0.858873	0.776145	0.963109
0.674979	0.83365	0.807049	0.738441
0.672895	0.805181	0.746698	0.884933
0.782829	0.824066	0.797525	0.931586
0.751763	0.872098	0.831988	0.959064
0.725284	0.811628	0.778478	0.919577
0.737369	0.805331	0.713366	0.591399
0.520608	0.754801	0.857334	0.756842
0.705649	0.809691	0.836949	0.94765
0.677273	0.729512	0.733066	0.899137
0.632165	0.808402	0.843571	0.930954
0.869225	0.785607	0.653911	0.860607
0.630519	0.906369	0.8418	0.904969
0.581726	0.687502	0.632547	0.834635
0.839067	0.866436	0.774639	0.948664
0.847795	0.788555	0.810166	0.93846
0.746445	0.749018	0.868026	0.96155
0.62299	0.664345	0.881626	0.700418
0.429452	0.765063	0.800016	0.805741
0.795583	0.785036	0.829311	0.741786
0.60704	0.762518	0.762167	0.938776
0.663598	0.667528	0.89039	0.939801
0.83491	0.826643	0.880903	0.742039
0.835278	0.815611	0.82772	0.919293
0.697693	0.74326	0.83293	0.963786
0.888692	0.772361	0.847675	0.788938
0.712486	0.846997	0.805614	0.91172
0.777295	0.769505	0.81425	0.945196
0.843509	0.616788	0.731296	0.835968
0.639461	0.812886	0.76031	0.955968
0.535744	0.756357	0.685862	0.945267
0.760526	0.824848	0.509547	0.880106
0.832458	0.700005	0.705945	0.813065
0.700928	0.764311	0.760268	0.801417
0.81329	0.859155	0.575618	0.855306
0.750338	0.78273	0.683825	0.93896
0.883393	0.782284	0.717768	0.971093
0.675113	0.677189	0.761579	0.768854
0.713377	0.836371	0.849594	0.935712
0.574567	0.829526	0.688988	0.936232
0.745177	0.777531	0.808406	0.944483
0.690826	0.776781	0.759365	0.966584
0.83241	0.748467	0.839513	0.91796
0.629869	0.740611	0.809346	0.765433
0.701396	0.874279	0.81712	0.727897
0.614094	0.855663	0.643117	0.842367
0.74078	0.864077	0.810494	0.910082
0.616948	0.850317	0.750829	0.922737
0.723288	0.897028	0.795522	0.932081
0.787616	0.900589	0.775275	0.870776
0.603553	0.714904	0.761092	0.740861
0.891835	0.759173	0.857305	0.905523
0.874671	0.885932	0.638656	0.951821
0.82752	0.873223	0.788354	0.902544
0.828775	0.86175	0.871993	0.877574
0.869241	0.905595	0.827808	0.772593
0.680331	0.702549	0.840262	0.935135
0.861505	0.870692	0.771422	0.718426
0.711001	0.890575	0.761073	0.954808
0.839776	0.804716	0.808028	0.777179
0.832247	0.889273	0.806741	0.769034
0.647932	0.884144	0.849707	0.954193
0.77916	0.889876	0.850744	0.796852
0.818439	0.873943	0.723165	0.970375
0.580437	0.855861	0.860684	0.854499
0.640369	0.922506	0.785137	0.854379
0.821471	0.819384	0.710504	0.789175
0.6103	0.884637	0.854531	0.962861
0.807685	0.929418	0.618752	0.94786
0.683976	0.84477	0.861936	0.795485
0.791246	0.930913	0.827002	0.764727
0.79199	0.858026	0.77706	0.906163
0.831246	0.879355	0.833542	0.80405
0.533663	0.91907	0.872419	0.963639
0.713436	0.793605	0.719113	0.805256
0.873477	0.831452	0.754857	0.963174
0.843889	0.793586	0.847328	0.774654
0.809139	0.891239	0.793262	0.793007
0.700554	0.921299	0.812523	0.895708
0.648648	0.909369	0.722782	0.603258
0.628649	0.838589	0.762594	0.895531
0.866021	0.699564	0.724705	0.945951
0.517536	0.845979	0.801079	0.950868
0.694068	0.81248	0.749827	0.735738
0.699583	0.871026	0.814042	0.923224
0.67212	0.914973	0.726007	0.922248
0.840766	0.779	0.851307	0.904836
0.838165	0.869059	0.866094	0.907758
0.686294	0.916694	0.864859	0.87353
0.758397	0.916614	0.797923	0.735939
0.707459	0.874421	0.536348	0.854883
0.713141	0.808908	0.884872	0.904834
0.892435	0.83834	0.833206	0.74734
0.771981	0.862581	0.787608	0.886779
0.732541	0.861734	0.845994	0.87741
0.853934	0.902731	0.703416	0.830796
0.835011	0.830078	0.842287	0.809831
0.64673	0.800144	0.397262	0.851013
0.896123	0.710037	0.87045	0.893267
0.638155	0.818925	0.71254	0.712508
0.788277	0.855218	0.866026	0.69725
0.783874	0.855605	0.918967	0.947025
0.867145	0.867986	0.922246	0.9301
0.686874	0.754716	0.766131	0.705833
0.666914	0.801461	0.766281	0.960264
0.760907	0.774721	0.862718	0.689679
0.848451	0.913621	0.841263	0.889518
0.768049	0.704144	0.811366	0.914401
0.793377	0.88458	0.841184	0.872916
0.562984	0.883742	0.856182	0.903539
0.615101	0.750833	0.800975	0.90616
0.684873	0.83366	0.823365	0.954136
0.804045	0.872339	0.78534	0.947703
0.687453	0.836964	0.835892	0.924546
0.675035	0.811653	0.817979	0.96684
0.620126	0.848402	0.763737	0.971331
0.849641	0.786847	0.775941	0.622723
0.74423	0.842314	0.88325	0.896308
0.830925	0.858837	0.766445	0.946316
0.795998	0.827879	0.661083	0.728007
0.725185	0.879474	0.839862	0.947522
0.767216	0.881025	0.846309	0.828811
0.539189	0.838264	0.853108	0.631628
0.747094	0.752138	0.877776	0.962078
0.877341	0.800899	0.857679	0.925734
0.862501	0.835507	0.839323	0.963192
0.75985	0.878329	0.700624	0.949777
0.858242	0.797495	0.81371	0.817139
0.715836	0.899791	0.705305	0.923598
0.684965	0.708829	0.664474	0.917338
0.811248	0.608071	0.752383	0.899675
0.884843	0.880569	0.885957	0.924532
0.867732	0.738896	0.744745	0.949442
0.562691	0.928245	0.701062	0.931497
0.63403	0.926163	0.87013	0.912317
0.460919	0.899736	0.877142	0.957856
0.876391	0.84432	0.619108	0.903558
0.615534	0.80775	0.718918	0.938461
0.709644	0.813236	0.674372	0.892751
0.641483	0.863455	0.922927	0.89623
0.797761	0.874221	0.889894	0.8363
0.717951	0.778083	0.787482	0.834114
0.857282	0.867178	0.833068	0.910642
0.663442	0.872139	0.848361	0.703985
0.617739	0.789747	0.881688	0.953023
0.824049	0.857392	0.734382	0.720328
0.784352	0.886841	0.811197	0.958592
0.881449	0.81698	0.855354	0.911029
0.75095	0.820006	0.835214	0.756015
0.784283	0.817941	0.937617	0.962729
0.749824	0.848867	0.714331	0.912984
0.671739	0.922954	0.792348	0.887674
0.854278	0.841985	0.857338	0.912316
0.76877	0.784523	0.878771	0.934466
0.626191	0.878225	0.741593	0.870292
0.69614	0.915014	0.750603	0.743449
0.771372	0.831149	0.811787	0.911509
0.615924	0.879539	0.762343	0.76822
0.62641	0.844188	0.824876	0.882933
0.822079	0.853574	0.890904	0.974664
0.728459	0.849968	0.823754	0.86857
0.533645	0.881919	0.881943	0.918353
0.754373	0.669856	0.644967	0.965086
0.8868	0.828152	0.832761	0.916647
0.766541	0.819566	0.677905	0.909951
0.529846	0.857009	0.878375	0.685675
0.750638	0.885591	0.840642	0.95876
0.713616	0.8865	0.775325	0.635851
0.703027	0.849896	0.84908	0.915159
0.573174	0.835384	0.842844	0.957947
0.832697	0.714869	0.86385	0.911486
0.729105	0.845494	0.909531	0.949402
0.641539	0.873229	0.88224	0.920909
0.789869	0.741128	0.83878	0.924265
0.702025	0.793205	0.880802	0.891211
0.604405	0.887929	0.914464	0.949008
0.756577	0.766806	0.865573	0.892074
0.742861	0.910246	0.794656	0.850955
0.592348	0.916494	0.84391	0.948337
0.755594	0.858549	0.723448	0.933617
0.650748	0.760225	0.738769	0.946143
0.888386	0.826952	0.839178	0.954064
0.72503	0.925485	0.898773	0.928287
0.71171	0.920093	0.667686	0.827986
0.759283	0.905856	0.88407	0.956153
0.791481	0.878305	0.850819	0.809791
0.873761	0.624911	0.833325	0.922285
0.74667	0.902884	0.872336	0.938394
0.878462	0.673572	0.827061	0.925856
0.876704	0.919638	0.629837	0.960247
0.858791	0.926798	0.865837	0.841844
0.889819	0.71382	0.71324	0.880135
0.847177	0.921185	0.903979	0.640065
0.625437	0.822842	0.833996	0.808744
0.873049	0.920043	0.79449	0.968192
0.833677	0.896513	0.928473	0.922096
0.848072	0.888479	0.885737	0.929648
0.780005	0.932599	0.806075	0.927676
0.702546	0.686434	0.896725	0.954368
0.89749	0.903544	0.898771	0.882261
0.836053	0.713026	0.753325	0.824359
0.805227	0.936962	0.811241	0.91496
0.54445	0.911718	0.79931	0.801517
0.635799	0.865672	0.857471	0.830462
0.869898	0.847161	0.838458	0.787432
0.853174	0.878973	0.63483	0.877962
0.728476	0.855228	0.788083	0.715367
0.909836	0.810322	0.757752	0.953451
0.772065	0.866729	0.870772	0.870296
0.896946	0.909415	0.855437	0.894601
0.730342	0.843562	0.866813	0.716242
0.883378	0.859551	0.89442	0.963908
0.725403	0.847983	0.796415	0.8598
0.859369	0.677739	0.715397	0.936429
0.747299	0.816641	0.725511	0.743808
0.81197	0.804122	0.90498	0.889408
0.852118	0.851948	0.817547	0.880183
0.806984	0.939646	0.940879	0.937805
0.799054	0.882887	0.761032	0.948192
0.907843	0.845215	0.829312	0.959628
0.774702	0.876634	0.770481	0.938081
0.906858	0.872719	0.728583	0.885979
0.851219	0.952933	0.654401	0.745366
0.86954	0.88079	0.895858	0.94425
0.671546	0.897395	0.614953	0.857235
0.820489	0.945348	0.804852	0.873762
0.767957	0.861346	0.829403	0.889641
0.747146	0.928478	0.829392	0.892639
0.813403	0.852061	0.905059	0.960648
0.739536	0.889301	0.904746	0.942087
0.787347	0.781244	0.821587	0.944138
0.911398	0.907163	0.930387	0.716127
0.873454	0.855453	0.917483	0.916595
0.738984	0.885539	0.875106	0.893574
0.894293	0.892124	0.850842	0.919683
0.846122	0.917708	0.83036	0.956299
0.827159	0.88546	0.821053	0.770607
0.827138	0.925345	0.880333	0.867911
0.792756	0.886334	0.849488	0.944279
0.624444	0.852931	0.862706	0.910217
0.871591	0.901779	0.852688	0.92332
0.735078	0.911183	0.806678	0.969137
0.783637	0.892694	0.802996	0.945323
0.763165	0.856459	0.866122	0.869996
0.914882	0.913751	0.904882	0.916734
0.627475	0.699407	0.909621	0.854108
0.684239	0.830007	0.866129	0.782368
0.825494	0.688853	0.859056	0.942433
0.728411	0.902442	0.80434	0.952149
0.840712	0.886202	0.887849	0.876745
0.775545	0.922534	0.881301	0.930611
0.765015	0.86252	0.718524	0.944916
0.736426	0.940363	0.881868	0.875135
0.922543	0.902953	0.8799	0.906063
0.739859	0.850711	0.894291	0.827874
0.690715	0.64985	0.891795	0.826555
0.750002	0.869556	0.91447	0.863289
0.905807	0.875612	0.930349	0.837565
0.854547	0.842914	0.691224	0.834583
0.873004	0.703118	0.758352	0.772514
0.802633	0.947367	0.653117	0.692478
0.926013	0.91096	0.807222	0.714193
0.579496	0.826954	0.875125	0.833852
0.889413	0.891789	0.821803	0.716654
0.727421	0.869866	0.826356	0.858504
0.819824	0.902306	0.890795	0.894983
0.909888	0.869146	0.88508	0.778712
0.802691	0.903368	0.935152	0.904435
0.847918	0.76301	0.850101	0.86493
0.914773	0.856022	0.843991	0.794889
0.703216	0.78119	0.895164	0.792251
0.764383	0.930808	0.882916	0.876247
0.736776	0.901845	0.91876	0.929893
0.810107	0.853087	0.664683	0.708128
0.720449	0.839509	0.58105	0.671802
0.767385	0.94063	0.907438	0.853608
0.598286	0.835093	0.805893	0.923369
0.760233	0.821494	0.877908	0.787159
0.923125	0.886058	0.893459	0.963784
0.502445	0.897873	0.841715	0.948345
0.859634	0.872853	0.852658	0.967033
0.874466	0.773177	0.861083	0.801288
0.810114	0.895884	0.870768	0.908799
0.776959	0.921801	0.875227	0.936501
0.804576	0.926294	0.819391	0.894229
0.933971	0.900985	0.876925	0.801249
0.633942	0.718003	0.816302	0.864318
0.843042	0.821348	0.853615	0.916345
0.723932	0.848032	0.864384	0.925816
0.787328	0.792135	0.809112	0.791673
0.826729	0.794397	0.882894	0.777911
0.723961	0.884973	0.696165	0.939217
0.672652	0.876407	0.789022	0.907132
0.773863	0.867137	0.800604	0.855279
0.817025	0.846006	0.860455	0.898628
0.838379	0.87242	0.819605	0.904022
0.867872	0.899403	0.887986	0.735035
0.772639	0.791829	0.767839	0.894521
0.823685	0.896388	0.862752	0.504227
0.838261	0.847854	0.893819	0.864803
0.758744	0.920694	0.859203	0.92723
0.665172	0.851779	0.791811	0.871304
0.798217	0.773555	0.91771	0.940096
0.669277	0.772368	0.826257	0.710593
0.706923	0.692248	0.896507	0.93122
0.684313	0.740358	0.850576	0.747929
0.775853	0.809604	0.792739	0.975332
0.897345	0.890721	0.768495	0.786948
0.922412	0.810432	0.60585	0.960067
0.661007	0.889413	0.877304	0.579543
0.647381	0.758096	0.907091	0.921019
0.71785	0.922627	0.855908	0.946717
0.684611	0.922543	0.875445	0.851093
0.620935	0.905674	0.734883	0.65949
0.80337	0.873036	0.901562	0.866567
0.582468	0.838594	0.893763	0.793624
0.871665	0.893508	0.885094	0.896149
0.737986	0.840617	0.909293	0.961397
0.718738	0.910943	0.711284	0.970553
0.698928	0.878969	0.856325	0.957746
0.591423	0.943904	0.817847	0.805274
0.798504	0.854432	0.628289	0.863381
0.708244	0.790132	0.82805	0.795339
0.665727	0.916028	0.883118	0.846731
0.839473	0.748482	0.899956	0.916669
0.717283	0.893573	0.807371	0.950158
0.552964	0.775459	0.918907	0.682129
0.809374	0.915329	0.511583	0.814306
0.829314	0.850255	0.86486	0.872345
0.788163	0.938761	0.925774	0.945801
0.595908	0.858534	0.825929	0.899051
0.81021	0.904853	0.852441	0.561599
0.870895	0.914247	0.898354	0.952644
0.759482	0.888785	0.631039	0.955626
0.817748	0.882465	0.884652	0.962208
0.70343	0.831477	0.723152	0.751458
0.805283	0.930963	0.827002	0.919294
0.514825	0.905124	0.728154	0.555476
0.884352	0.883704	0.865289	0.898917
0.91736	0.873555	0.831422	0.956489
0.835015	0.889632	0.902005	0.864355
0.84457	0.832454	0.79537	0.912645
0.866334	0.823857	0.70342	0.969088
0.597641	0.923191	0.901194	0.7777
0.686027	0.899942	0.949379	0.728349
0.72761	0.891489	0.770875	0.89816
0.789985	0.847964	0.871159	0.897542
0.742485	0.929228	0.850427	0.714289
0.813104	0.867958	0.743294	0.920959
0.699229	0.906944	0.67391	0.964274
0.592494	0.902513	0.928995	0.975958
0.679647	0.838837	0.707378	0.779995
0.752156	0.905234	0.801254	0.940879
0.720833	0.960515	0.720423	0.788629
0.833909	0.892751	0.92893	0.943829
0.625195	0.916414	0.781988	0.947479
0.668902	0.865467	0.839288	0.920276
0.913444	0.804496	0.799967	0.654482
0.748432	0.924894	0.925052	0.932401
0.87024	0.854562	0.824882	0.707131
0.784635	0.933022	0.669303	0.925664
0.901508	0.78504	0.664492	0.941954
0.726386	0.892322	0.849336	0.920569
0.734461	0.881325	0.877892	0.837548
0.706952	0.900771	0.91721	0.800503
0.780843	0.901635	0.885528	0.930931
0.910203	0.934718	0.827315	0.771937
0.689121	0.945356	0.870942	0.960597
0.835704	0.921223	0.824281	0.65954
0.700716	0.867582	0.857698	0.896606
0.785502	0.88425	0.8657	0.962885
0.856635	0.89729	0.894439	0.889962
0.810058	0.895296	0.731333	0.882116
0.898684	0.844499	0.899992	0.905899
0.820152	0.913397	0.583699	0.790323
0.85266	0.887267	0.740122	0.568363
0.82852	0.916854	0.749721	0.826124
0.845787	0.69936	0.820388	0.960856
0.852198	0.960172	0.784906	0.907135
0.828939	0.868706	0.830481	0.912996
0.906781	0.919157	0.861664	0.807503
0.716778	0.866816	0.801718	0.671135
0.909518	0.843961	0.892284	0.959004
0.799975	0.900999	0.891974	0.84218
0.441285	0.880464	0.897457	0.905963
0.868842	0.892348	0.837496	0.854891
0.708044	0.772877	0.620408	0.942104
0.796939	0.889272	0.886852	0.939231
0.820909	0.902455	0.579292	0.969404
0.668195	0.890678	0.838117	0.754499
0.83825	0.843771	0.79592	0.964215
0.468232	0.911073	0.936516	0.958935
0.749924	0.687965	0.802768	0.924223
0.862017	0.930247	0.717204	0.950024
0.73446	0.774084	0.92028	0.913938
0.727383	0.89202	0.861793	0.932255
0.854783	0.883197	0.683261	0.892149
0.739083	0.706808	0.918605	0.93341
0.593117	0.824058	0.934831	0.934686
0.703929	0.929726	0.767017	0.965047
0.750326	0.888386	0.848056	0.921234
0.811034	0.873965	0.905148	0.786763
0.477201	0.854063	0.950154	0.933141
0.862599	0.957804	0.878064	0.940932
0.896633	0.812061	0.876658	0.911211
0.917738	0.883118	0.834748	0.898948
0.841985	0.8987	0.851357	0.934472
0.757524	0.879071	0.78404	0.740216
0.750602	0.922008	0.779227	0.84713
0.739427	0.920948	0.613885	0.953956
0.849411	0.86277	0.760297	0.789097
0.880121	0.91866	0.856661	0.934082
0.929513	0.755157	0.912326	0.784769
0.50329	0.87089	0.880457	0.96093
0.751716	0.900691	0.713568	0.790016
0.815612	0.924488	0.915893	0.931073
0.754914	0.930974	0.794242	0.92539
0.762757	0.844975	0.847429	0.947841
0.493615	0.919466	0.850799	0.904103
0.587933	0.889663	0.770732	0.923855
0.628365	0.908279	0.896963	0.957422
0.747696	0.86665	0.810177	0.841159
0.720291	0.900027	0.897285	0.750302
0.596806	0.678093	0.695643	0.910365
0.603392	0.931376	0.602634	0.944908
0.683682	0.901458	0.808181	0.961323
0.803198	0.761496	0.888632	0.960668
0.853805	0.833342	0.883031	0.976569
0.793742	0.887033	0.840029	0.958776
0.76193	0.935137	0.912959	0.959079
0.920898	0.87251	0.652114	0.931126
0.857331	0.877825	0.943373	0.948636
0.900622	0.887478	0.876725	0.870273
0.913031	0.878246	0.775432	0.947879
0.918528	0.707375	0.919963	0.833657
0.923062	0.864546	0.851684	0.912709
0.809306	0.830789	0.936489	0.919296
0.806959	0.854204	0.879117	0.815492
0.899749	0.83449	0.859296	0.886534
0.869228	0.908029	0.875486	0.85481
0.770419	0.93436	0.774699	0.889791
0.766311	0.886272	0.878248	0.927423
0.747522	0.865722	0.877781	0.93822
0.646329	0.900036	0.735085	0.950799
0.818676	0.846597	0.774808	0.780393
0.465142	0.899335	0.717086	0.934791
0.679401	0.816994	0.851903	0.935189
0.920647	0.747237	0.863849	0.86301
0.895973	0.920979	0.909633	0.971933
0.558418	0.854122	0.895077	0.945788
0.869396	0.880096	0.728304	0.777793
0.876784	0.924232	0.862161	0.883337
0.904151	0.78712	0.89553	0.891581
0.582273	0.759465	0.68064	0.934379
0.857703	0.822545	0.879419	0.959458
0.915697	0.777506	0.936305	0.812289
0.801766	0.897902	0.804912	0.93614
0.804141	0.797368	0.890643	0.924916
0.94428	0.930942	0.85137	0.941712
0.868898	0.664919	0.837173	0.938528
0.573648	0.734329	0.693179	0.928177
0.915716	0.923146	0.893422	0.882744
0.925218	0.857738	0.757902	0.714626
0.821423	0.755004	0.895464	0.967347
0.606736	0.870602	0.91122	0.62986
0.5252	0.96432	0.804346	0.956543
0.864676	0.904889	0.836275	0.925553
0.755623	0.917519	0.781163	0.864396
0.91685	0.790827	0.836792	0.875147
0.887127	0.873278	0.78307	0.960641
0.878311	0.912658	0.905127	0.924519
0.845533	0.769345	0.90121	0.950303
0.805756	0.853906	0.867229	0.930693
0.618465	0.913926	0.800709	0.758531
0.616758	0.777671	0.873041	0.932978
0.787567	0.813558	0.768105	0.954105
0.902412	0.9509	0.808914	0.710323
0.881179	0.886405	0.802182	0.895392
0.871096	0.681028	0.91202	0.83822
0.5642	0.901204	0.924663	0.914411
0.737263	0.779684	0.79962	0.939441
0.85488	0.919085	0.870014	0.917315
0.702528	0.910435	0.780343	0.84264
0.888282	0.951144	0.922891	0.884261
0.75102	0.939857	0.801889	0.869771
0.874792	0.945388	0.875778	0.674888
0.871244	0.894215	0.651849	0.559805
0.866232	0.79031	0.8361	0.764928
0.683759	0.837409	0.773347	0.912957
0.893729	0.821321	0.798491	0.910545
0.850024	0.926794	0.598649	0.868805
0.746458	0.814719	0.859931	0.944374
0.682963	0.927943	0.907141	0.904961
0.795355	0.848254	0.748177	0.941669
0.888589	0.919266	0.855571	0.935575
0.889748	0.940509	0.630549	0.947388
0.577408	0.815016	0.883652	0.722617
0.861872	0.958586	0.865269	0.959017
0.760202	0.88655	0.906803	0.893963
0.863452	0.945171	0.78116	0.946913
0.769166	0.949802	0.875583	0.797682
0.824374	0.85955	0.800681	0.864883
0.781594	0.878235	0.90258	0.802247
0.76129	0.687541	0.690731	0.948266
0.902444	0.894754	0.885197	0.927083
0.94141	0.718257	0.874223	0.903853
0.488554	0.914352	0.770565	0.896895
0.907064	0.827176	0.831086	0.899155
0.790227	0.941527	0.808221	0.749998
0.826966	0.92066	0.871699	0.719351
0.730111	0.787775	0.839382	0.777171
0.798438	0.71638	0.878783	0.919062
0.844231	0.90292	0.843243	0.966357
0.708766	0.906283	0.783446	0.928023
0.747373	0.908775	0.730577	0.934216
0.893672	0.846685	0.787899	0.702914
0.716219	0.831712	0.620405	0.961855
0.772855	0.862386	0.61817	0.953973
0.807483	0.884066	0.931876	0.959982
0.779253	0.76367	0.884257	0.956325
0.875535	0.901688	0.733509	0.89898
0.852568	0.841495	0.817152	0.901864
0.790498	0.821364	0.795596	0.906809
0.788394	0.926117	0.881502	0.952266
0.890665	0.824513	0.831629	0.813487
0.601084	0.917761	0.781811	0.85263
0.843761	0.86467	0.927661	0.919383
0.698116	0.861166	0.913559	0.887621
0.838424	0.93915	0.765741	0.864984
0.761272	0.893605	0.840478	0.949248
0.71573	0.933735	0.843929	0.891679
0.729279	0.937528	0.840627	0.924506
0.529803	0.83511	0.835195	0.896199
0.870278	0.900452	0.879009	0.96942
0.666289	0.901777	0.86148	0.748169
0.867673	0.899765	0.837549	0.797572
0.880052	0.81928	0.900011	0.964096
0.830263	0.799394	0.85176	0.893349
0.892558	0.903235	0.930784	0.63023
0.841775	0.929029	0.837271	0.965594
0.776517	0.836513	0.912803	0.965731
0.895404	0.842683	0.813425	0.944304
0.881893	0.932161	0.896763	0.909419
0.901628	0.906016	0.662952	0.901447
0.917332	0.902466	0.805222	0.948749
0.633556	0.939964	0.762832	0.964062
0.65803	0.659167	0.644065	0.770001
0.759663	0.898841	0.516592	0.924536
0.744686	0.928414	0.920355	0.923923
0.944176	0.888701	0.732614	0.922812
0.880861	0.899606	0.953328	0.873787
0.656547	0.901715	0.863526	0.886534
0.863563	0.930289	0.912441	0.905551
0.823243	0.797689	0.900504	0.946358
0.876698	0.942754	0.78474	0.8437
0.576017	0.921871	0.750271	0.910594
0.807345	0.92328	0.744654	0.735343
0.915356	0.891355	0.912264	0.9014
0.786001	0.887097	0.923972	0.910873
0.835534	0.932624	0.881008	0.960183
0.587727	0.953564	0.941316	0.696079
0.908158	0.866804	0.721692	0.925402
0.745652	0.954432	0.857481	0.719746
0.901748	0.769345	0.890144	0.711343
0.816218	0.885227	0.790932	0.874853
0.867797	0.860424	0.853787	0.899796
0.779732	0.886825	0.891862	0.821013
0.843946	0.951589	0.80009	0.899186
0.723813	0.843641	0.86786	0.82957
0.876232	0.84321	0.785999	0.790636
0.848795	0.912821	0.79398	0.711539
0.919481	0.743	0.864629	0.94505
0.784556	0.861275	0.762035	0.947225
0.853581	0.904879	0.837089	0.877471
0.77693	0.916532	0.770385	0.920594
0.89752	0.731164	0.909768	0.915972
0.897202	0.951298	0.719303	0.951368
0.629884	0.82088	0.937629	0.805922
0.797356	0.862449	0.910418	0.901645
0.861985	0.887992	0.720331	0.917938
0.679825	0.916173	0.675001	0.877964
0.667962	0.834543	0.871607	0.740855
0.801645	0.822271	0.658731	0.937952
0.749348	0.955782	0.857174	0.955891
0.628389	0.85527	0.862912	0.862668
0.840947	0.745587	0.914242	0.702148
0.862688	0.856678	0.873966	0.915719
0.778052	0.824509	0.913272	0.931378
0.847642	0.911784	0.820055	0.940622
0.916896	0.699657	0.901763	0.938899
0.902967	0.855456	0.79523	0.736094
0.890537	0.920202	0.746289	0.908601
0.886371	0.896859	0.775277	0.914223
0.734353	0.869519	0.872085	0.91969
0.918062	0.904637	0.830353	0.858682
0.76496	0.874512	0.871123	0.819652
0.90124	0.925587	0.876597	0.797127
0.762794	0.899072	0.912779	0.860573
0.754862	0.920908	0.75956	0.840947
0.66909	0.801741	0.634862	0.893014
0.906014	0.922956	0.891912	0.93451
0.860405	0.860483	0.783977	0.902352
0.786306	0.939021	0.757894	0.90722
0.800095	0.927814	0.843961	0.703848
0.699072	0.893071	0.762491	0.755655
0.753855	0.886959	0.774683	0.960023
0.727684	0.888437	0.858638	0.935476
0.874086	0.883294	0.818233	0.783583
0.8592	0.908183	0.671114	0.667751
0.889306	0.85519	0.771263	0.77827
0.884253	0.912855	0.938286	0.940354
0.659193	0.749323	0.870047	0.917577
0.806373	0.911867	0.740905	0.956617
0.689115	0.892447	0.865658	0.932788
0.865725	0.869105	0.85261	0.899047
0.639667	0.919362	0.832747	0.969902
0.638436	0.867113	0.83927	0.922977
0.819738	0.881114	0.870693	0.880818
0.874321	0.841822	0.895752	0.931044
0.757402	0.936321	0.876752	0.883312
0.822196	0.943258	0.765643	0.934643
0.902042	0.921935	0.9287	0.936583
0.790576	0.890961	0.929279	0.902629
0.68068	0.91182	0.766706	0.927268
0.91726	0.86646	0.815817	0.947014
0.888595	0.812092	0.792748	0.931365
0.629646	0.941644	0.807522	0.823611
0.846692	0.861542	0.890504	0.860039
0.874749	0.83414	0.699845	0.887877
0.693142	0.806667	0.823336	0.911508
0.896558	0.953462	0.895289	0.924933
0.716162	0.941077	0.934684	0.74453
0.898254	0.759351	0.739232	0.9212
0.599624	0.890419	0.817404	0.695664
0.643899	0.586202	0.876373	0.938788
0.829339	0.908991	0.898414	0.91416
0.597963	0.860281	0.774068	0.853874
0.895784	0.863784	0.886305	0.94109
0.806679	0.886959	0.877254	0.969701
0.941621	0.911602	0.881768	0.715687
0.826819	0.883791	0.803122	0.94341
0.782539	0.698735	0.933177	0.967425
0.532083	0.843866	0.859619	0.958073
0.753955	0.776262	0.907667	0.969045
0.684702	0.947869	0.916056	0.938889
0.687101	0.858837	0.860585	0.742612
0.937355	0.916691	0.897231	0.882109
0.742102	0.946502	0.909558	0.91967
0.625292	0.87423	0.946091	0.92378
0.739545	0.846656	0.638637	0.948633
0.888043	0.878496	0.782158	0.889881
0.929168	0.728699	0.797702	0.843668
0.838048	0.931903	0.824643	0.855392
0.782371	0.925027	0.867908	0.919614
0.81368	0.863853	0.714311	0.918661
0.920983	0.88966	0.917087	0.71704
0.712241	0.918305	0.908857	0.929299
0.540897	0.890889	0.901968	0.681568
0.8527	0.914279	0.927197	0.89753
0.903014	0.879488	0.809527	0.807615
0.840075	0.870336	0.859416	0.855347
0.624252	0.951832	0.703918	0.801979
0.819822	0.920845	0.879334	0.919693
0.776943	0.750519	0.91275	0.95248
0.846895	0.90186	0.89663	0.934881
0.853337	0.910098	0.927298	0.919546
0.620433	0.826384	0.938376	0.852209
0.87971	0.894443	0.874765	0.960556
0.746233	0.943837	0.919199	0.919205
0.752402	0.903818	0.900843	0.838653
0.826165	0.721279	0.881976	0.956425
0.775635	0.879348	0.87465	0.874107
0.892822	0.933167	0.915926	0.88926
0.890995	0.89177	0.890529	0.939269
0.888203	0.90384	0.852591	0.959783
0.734868	0.88202	0.921251	0.910838
0.701479	0.945752	0.863869	0.842285
0.843102	0.886223	0.882794	0.856
0.826194	0.922248	0.788539	0.816556
0.918603	0.921119	0.894334	0.91323
0.832108	0.917605	0.901536	0.951481
0.882212	0.912229	0.873542	0.943876
0.73226	0.810494	0.855738	0.922888
0.902189	0.85128	0.898267	0.93366
0.938307	0.723811	0.655005	0.95229
0.876476	0.946823	0.861343	0.861781
0.655119	0.922288	0.630188	0.885224
0.802282	0.922501	0.739913	0.902171
0.882309	0.938208	0.817798	0.91346
0.868923	0.922956	0.880542	0.688296
0.80543	0.929393	0.812007	0.908646
0.896333	0.951021	0.450636	0.795811
0.852028	0.932407	0.885789	0.806435
0.700004	0.929238	0.754016	0.929792
0.718396	0.864733	0.871187	0.916857
0.861146	0.865622	0.932975	0.80448
0.828465	0.941289	0.944454	0.921952
0.762604	0.831487	0.870731	0.934925
0.839845	0.933599	0.563486	0.690311
0.722782	0.887072	0.871693	0.944587
0.746731	0.915941	0.880585	0.852436
0.800506	0.903214	0.76836	0.932059
0.645875	0.855617	0.618999	0.929289
0.76225	0.927627	0.930912	0.956362
0.950321	0.918076	0.923108	0.878842
0.863083	0.789482	0.911221	0.826932
0.928131	0.93651	0.876064	0.771644
0.904732	0.857996	0.848997	0.890963
0.691307	0.962226	0.835077	0.940695
0.68943	0.799072	0.939135	0.945082
0.833954	0.894977	0.834249	0.789254
0.698112	0.850327	0.824898	0.837108
0.788811	0.941053	0.921208	0.963068
0.931412	0.887167	0.630206	0.948116
0.667511	0.933543	0.831058	0.826434
0.892301	0.835711	0.89738	0.891654
0.634973	0.90591	0.752286	0.929963
0.378411	0.942734	0.844814	0.949906
0.920773	0.872809	0.77304	0.565677
0.559414	0.883665	0.890126	0.899134
0.949019	0.899594	0.888926	0.935883
0.903844	0.779791	0.913598	0.930205
0.767306	0.89208	0.825475	0.932104
0.82454	0.845865	0.914707	0.914529
0.887393	0.848862	0.864076	0.967356
0.868364	0.873922	0.87047	0.937295
0.88345	0.864806	0.909942	0.927473
0.73759	0.945899	0.933979	0.741561
0.635165	0.91292	0.890335	0.939087
0.603758	0.874857	0.824649	0.728962
0.771318	0.836375	0.814701	0.838921
0.561053	0.812871	0.793372	0.943361
0.889054	0.957247	0.638833	0.91072
0.758026	0.864614	0.854896	0.929418
0.856316	0.703892	0.793709	0.947134
0.90328	0.834255	0.838174	0.895165
0.729959	0.904793	0.916221	0.924923
0.919018	0.846016	0.955509	0.816277
0.877453	0.733013	0.884085	0.61803
0.848041	0.824706	0.901634	0.87139
0.730626	0.700602	0.831308	0.925462
0.870696	0.910655	0.384312	0.949091
0.771826	0.820902	0.875847	0.92309
0.905132	0.931401	0.850078	0.787659
0.807999	0.708004	0.852162	0.790732
0.881152	0.915596	0.82087	0.950441
0.814288	0.900458	0.832178	0.747545
0.793811	0.920676	0.880731	0.921526
0.675188	0.799952	0.8927	0.747893
0.827412	0.942915	0.692005	0.897744
0.717415	0.87578	0.826711	0.804211
0.896775	0.807719	0.782447	0.960235
0.674058	0.829719	0.894048	0.959016
0.736873	0.888289	0.708019	0.806075
0.865692	0.858329	0.685155	0.772798
0.835815	0.76918	0.929842	0.906463
0.920296	0.902649	0.857216	0.95464
0.890128	0.905205	0.867217	0.772688
0.854838	0.768972	0.914594	0.967557
0.720537	0.942396	0.876594	0.944736
0.871438	0.883893	0.807835	0.931954
0.637961	0.828838	0.793467	0.777801
0.776841	0.886865	0.881462	0.863594
0.875721	0.86916	0.569007	0.729657
0.855362	0.938405	0.866874	0.915986
0.939503	0.849613	0.759395	0.933487
0.847353	0.875759	0.902944	0.959032
0.74024	0.870987	0.770918	0.765642
0.740428	0.939761	0.823694	0.922077
0.806324	0.898971	0.883155	0.93432
0.858143	0.916896	0.853226	0.933832
0.869137	0.929817	0.898998	0.830736
0.659162	0.900023	0.829832	0.812462
0.629986	0.855736	0.879348	0.958207
0.735461	0.822182	0.810141	0.957535
0.920938	0.920816	0.837039	0.933617
0.518432	0.836509	0.851833	0.749783
0.718808	0.898144	0.848141	0.943807
0.871256	0.862171	0.855572	0.922092
0.875321	0.88156	0.7767	0.906113
0.931092	0.871338	0.731151	0.829746
0.856572	0.64815	0.929594	0.918359
0.836306	0.948859	0.70737	0.953443
0.792887	0.926016	0.785011	0.729901
0.762933	0.949233	0.792297	0.907498
0.710054	0.920438	0.85391	0.935846
0.462681	0.868808	0.871471	0.681098
0.907625	0.76802	0.831973	0.920727
0.821092	0.874832	0.818121	0.834596
0.921751	0.929316	0.904357	0.844238
0.54756	0.81	0.836157	0.682615
0.877711	0.919849	0.680789	0.920679
0.8887	0.936362	0.782219	0.937426
0.815583	0.869862	0.931406	0.700935
0.921394	0.874868	0.774641	0.899869
0.848502	0.904171	0.942247	0.894224
0.828969	0.873829	0.929067	0.899525
0.778969	0.858429	0.901029	0.90606
0.888471	0.942393	0.887888	0.933568
0.668537	0.780205	0.950208	0.851436
0.705195	0.919928	0.904192	0.903232
0.827244	0.912531	0.798604	0.896831
0.863631	0.95737	0.845493	0.870216
0.807398	0.87456	0.717424	0.806367
0.787461	0.92653	0.84873	0.915394
0.850869	0.895899	0.805792	0.958438
0.697031	0.923969	0.849916	0.913691
0.851184	0.94392	0.79648	0.808877
0.586431	0.905352	0.926787	0.761159
0.477812	0.900336	0.950167	0.836338
0.92812	0.863768	0.933637	0.862809
0.879346	0.870738	0.791535	0.741603
0.68617	0.76874	0.850944	0.820589
0.701577	0.884712	0.860714	0.930681
0.778645	0.924599	0.742828	0.898037
0.83425	0.871349	0.875096	0.902938
0.930117	0.887802	0.735372	0.942581
0.879303	0.856554	0.900849	0.954333
0.81595	0.842051	0.926067	0.862716
0.894713	0.79933	0.95412	0.954161
0.887234	0.924174	0.640363	0.910745
0.872914	0.735942	0.860269	0.921422
0.729237	0.925044	0.872367	0.796022
0.407338	0.850565	0.864782	0.880152
0.932164	0.899041	0.826486	0.857657
0.781931	0.804523	0.940915	0.889388
0.743822	0.877099	0.866185	0.974249
0.796074	0.931961	0.928923	0.865703
0.85029	0.927418	0.881238	0.863685
0.891709	0.885798	0.781988	0.902191
0.84843	0.898558	0.861639	0.95065
0.847977	0.852374	0.911211	0.892054
0.725552	0.836246	0.798157	0.931542
0.65153	0.905237	0.953227	0.944761
0.731881	0.951321	0.830603	0.957616
0.8538	0.947462	0.925402	0.947254
0.889527	0.91037	0.852557	0.890986
0.825406	0.741388	0.891077	0.8392
0.894172	0.901141	0.74068	0.834511
0.781171	0.74777	0.892468	0.86376
0.898736	0.89825	0.915631	0.889121
0.870582	0.926296	0.942497	0.864659
0.843723	0.930741	0.89137	0.925821
0.734878	0.873002	0.940885	0.753658
0.867355	0.929223	0.883264	0.946682
0.742159	0.848882	0.716767	0.907306
0.599165	0.883022	0.893682	0.925846
0.929718	0.891525	0.774603	0.936416
0.868761	0.878176	0.598555	0.951079
0.847727	0.89117	0.937418	0.743458
0.881742	0.898484	0.922183	0.923402
0.559454	0.916992	0.768359	0.937296
0.904746	0.833109	0.722108	0.918525
0.799781	0.859456	0.874433	0.938573
0.63805	0.685126	0.907519	0.901844
0.905312	0.903237	0.793457	0.889584
0.862495	0.94835	0.838816	0.920971
0.884061	0.921169	0.859282	0.865389
0.744607	0.831389	0.881026	0.903352
0.853318	0.911354	0.775581	0.926067
0.649618	0.955612	0.689748	0.903334
0.754454	0.920046	0.929833	0.89706
0.624497	0.935422	0.821581	0.898438
0.812701	0.908128	0.89434	0.886442
0.704461	0.807771	0.913888	0.833408
0.761507	0.924488	0.724224	0.811378
0.854455	0.860298	0.834245	0.958361
0.605547	0.922793	0.80336	0.890545
0.913475	0.941318	0.899845	0.754071
0.88573	0.792539	0.906844	0.923773
0.826507	0.856412	0.780538	0.85857
0.883947	0.93983	0.912706	0.806316
0.590224	0.840004	0.848004	0.895751
0.833303	0.826719	0.778715	0.738864
0.590631	0.949416	0.820734	0.920624
0.847211	0.808158	0.836536	0.727176
0.675505	0.792394	0.83585	0.643437
0.923563	0.866622	0.952303	0.827521
0.787038	0.947651	0.759083	0.919975
0.49719	0.883348	0.955703	0.692773
0.933074	0.773969	0.803412	0.866908
0.514491	0.772296	0.796058	0.965768
0.947102	0.90497	0.907546	0.957518
0.80424	0.92676	0.904016	0.84604
0.70489	0.920005	0.906012	0.698032
0.866916	0.810263	0.803885	0.880851
0.889509	0.837793	0.882835	0.945648
0.917591	0.927552	0.901552	0.922637
0.810194	0.934148	0.853453	0.781692
0.690829	0.852597	0.764113	0.873416
0.547948	0.939925	0.944259	0.737961
0.681918	0.789665	0.857519	0.70624
0.690382	0.813824	0.890398	0.671799
0.689512	0.887735	0.685508	0.878178
0.902639	0.931924	0.926383	0.834014
0.851476	0.871831	0.889022	0.955893
0.878597	0.885261	0.831099	0.91989
0.746773	0.818159	0.955746	0.922422
0.745322	0.860573	0.939256	0.930677
0.741901	0.884345	0.915947	0.909108
0.889111	0.739089	0.924441	0.774461
0.906168	0.883806	0.891545	0.958655
0.851646	0.935323	0.826151	0.947759
0.830136	0.717332	0.811213	0.946341
0.87897	0.644805	0.70449	0.969305
0.567019	0.887003	0.828677	0.974786
0.876303	0.772724	0.880609	0.962814
0.93675	0.949885	0.929196	0.94948
0.855217	0.941413	0.837579	0.934235
0.906416	0.7698	0.795583	0.715158
0.81028	0.94506	0.874378	0.876865
0.676019	0.958015	0.856516	0.857475
0.772803	0.829261	0.888457	0.763531
0.717272	0.839105	0.931364	0.741624
0.789105	0.740408	0.894881	0.912456
0.637208	0.922977	0.895833	0.935187
0.773979	0.833982	0.91288	0.9556
0.732384	0.8864	0.890661	0.95972
0.736123	0.904062	0.913254	0.707536
0.909418	0.953379	0.81821	0.899784
0.789892	0.941502	0.666549	0.898056
0.792144	0.924236	0.939322	0.735612
0.883378	0.911185	0.957584	0.731262
0.944403	0.896067	0.762384	0.807921
0.703466	0.854326	0.925393	0.909535
0.511207	0.801599	0.953598	0.832729
0.738271	0.917465	0.850403	0.7859
0.842074	0.93084	0.825972	0.669097
0.835054	0.918534	0.927278	0.947549
0.722354	0.900863	0.940555	0.970737
0.817814	0.870157	0.899964	0.948285
0.846288	0.783563	0.916436	0.958161
0.777359	0.875173	0.836143	0.697944
0.779023	0.926337	0.870039	0.934165
0.72265	0.940727	0.896592	0.634793
0.716359	0.937841	0.945028	0.916672
0.905368	0.867935	0.943383	0.766854
0.671244	0.873319	0.909434	0.924381
0.760377	0.752436	0.911852	0.937397
0.938613	0.779203	0.904746	0.942345
0.799913	0.94092	0.762401	0.918225
0.758384	0.923407	0.917107	0.833464
0.885189	0.883859	0.881266	0.861272
0.63779	0.958934	0.886706	0.951461
0.894766	0.911296	0.84346	0.784717
0.854135	0.873451	0.76665	0.951389
0.790558	0.850315	0.872005	0.860087
0.87508	0.929246	0.834447	0.697503
0.696303	0.900264	0.947031	0.650813
0.813034	0.953456	0.905992	0.946515
0.703382	0.888682	0.754365	0.830702
0.89125	0.863119	0.860653	0.872216
0.730696	0.82837	0.952414	0.955323
0.899212	0.957719	0.805228	0.937747
0.745981	0.948023	0.70764	0.914285
0.822793	0.91813	0.839234	0.673785
0.882531	0.826757	0.876718	0.94901
0.954842	0.838699	0.82387	0.930578
0.80901	0.923166	0.84858	0.92107
0.956002	0.773433	0.832126	0.958085
0.655325	0.917224	0.875636	0.890705
0.834381	0.72978	0.924736	0.906574
0.890712	0.91107	0.939014	0.953002
0.884369	0.955237	0.894383	0.839633
0.854888	0.900532	0.78534	0.678383
0.692879	0.836606	0.817481	0.912647
0.929721	0.641477	0.77728	0.893876
0.876315	0.799402	0.850052	0.822222
0.779598	0.918276	0.946865	0.933425
0.89178	0.661043	0.724545	0.927977
0.848262	0.763397	0.905841	0.93111
0.932738	0.86873	0.811526	0.959658
0.940654	0.91054	0.866909	0.935542
0.859369	0.794929	0.896946	0.702265
0.856529	0.820308	0.756885	0.875171
0.856	0.912002	0.910426	0.623763
0.897323	0.876268	0.921097	0.849223
0.806129	0.924734	0.948815	0.789173
0.880146	0.804876	0.901551	0.907333
0.89598	0.82871	0.720201	0.885238
0.556484	0.810105	0.950352	0.942291
0.821743	0.765259	0.709362	0.968631
0.712247	0.864485	0.87741	0.959458
0.88974	0.899658	0.844333	0.910351
0.831868	0.820401	0.868574	0.906507
0.853285	0.907852	0.631293	0.936016
0.963553	0.952806	0.692003	0.937864
0.848269	0.880884	0.84326	0.72675
0.85153	0.622767	0.831339	0.759904
0.933692	0.78882	0.79154	0.846156
0.844824	0.836949	0.913996	0.831633
0.846247	0.915347	0.679695	0.748658
0.904282	0.868159	0.947394	0.910113
0.760777	0.866772	0.887337	0.897581
0.954759	0.817291	0.86034	0.929406
0.695726	0.949595	0.844832	0.857896
0.675096	0.883974	0.789014	0.842084
0.881807	0.860175	0.910936	0.949149
0.557202	0.940019	0.793937	0.925343
0.871275	0.886588	0.746922	0.922201
0.918272	0.88574	0.60843	0.90116
0.579556	0.919541	0.847748	0.942328
0.882758	0.906734	0.828645	0.859279
0.878312	0.721057	0.933396	0.863696
0.937135	0.901936	0.790596	0.886949
0.85894	0.82524	0.830005	0.747674
0.791933	0.772279	0.717406	0.948691
0.572879	0.790288	0.836592	0.785833
0.773895	0.899552	0.654927	0.882296
0.89246	0.92257	0.83607	0.950719
0.912731	0.897716	0.948772	0.739308
0.655743	0.902858	0.895783	0.961167
0.85286	0.93523	0.90927	0.859591
0.897806	0.959445	0.906565	0.930547
0.896395	0.906803	0.937167	0.909452
0.913513	0.930294	0.828928	0.779327
0.796193	0.725966	0.843234	0.903026
0.826923	0.887855	0.836396	0.684519
0.930131	0.810176	0.952178	0.817857
0.812145	0.780126	0.946303	0.929894
0.892168	0.895515	0.832507	0.903054
0.797479	0.906927	0.913329	0.790337
0.923804	0.931196	0.941223	0.905619
0.953266	0.901835	0.900276	0.916324
0.866132	0.781341	0.883718	0.728386
0.852097	0.91446	0.804036	0.927167
0.926238	0.885484	0.936023	0.776047
0.720549	0.922204	0.845259	0.940892
0.929163	0.747895	0.946274	0.939179
0.843607	0.926068	0.691328	0.924263
0.612378	0.828804	0.949462	0.932159
0.878348	0.924561	0.937414	0.883102
0.723209	0.919259	0.936009	0.931627
0.916304	0.601536	0.701865	0.957788
0.891285	0.631503	0.951275	0.834745
0.695683	0.8318	0.868971	0.944436
0.835372	0.936937	0.824952	0.956355
0.782094	0.899061	0.895909	0.933487
0.910853	0.951876	0.948674	0.682697
0.827627	0.833574	0.856127	0.675823
0.805234	0.881851	0.900694	0.942634
0.927496	0.85417	0.834523	0.960834
0.87969	0.824519	0.878576	0.941583
0.944884	0.850158	0.703878	0.947261
0.667811	0.740338	0.849061	0.959948
0.899731	0.692606	0.916885	0.964973
0.898779	0.822645	0.923155	0.968982
0.898205	0.876556	0.916409	0.754574
0.884344	0.940641	0.816841	0.939886
0.754441	0.9304	0.841165	0.943179
0.739839	0.941006	0.938732	0.829493
0.929298	0.877655	0.916484	0.789663
0.86523	0.872241	0.860388	0.821471
0.934022	0.918392	0.872929	0.922425
0.939033	0.831677	0.950326	0.892173
0.93017	0.926264	0.924081	0.940947
0.792571	0.883905	0.827283	0.870103
0.833724	0.888656	0.8329	0.885262
0.920485	0.870185	0.924608	0.845391
0.870883	0.823213	0.927633	0.583808
0.937562	0.778268	0.748165	0.949
0.818502	0.788566	0.934826	0.946697
0.774311	0.88666	0.867577	0.968501
0.920585	0.889121	0.870082	0.969089
0.77901	0.892924	0.906843	0.929896
0.885337	0.905619	0.881418	0.919032
0.728284	0.90161	0.732392	0.928167
0.654518	0.932707	0.859889	0.959442
0.763575	0.774424	0.825951	0.916387
0.953888	0.900026	0.680123	0.928342
0.664579	0.765719	0.866135	0.867138
0.442682	0.848018	0.88079	0.96273
0.486765	0.827674	0.849763	0.933101
0.815624	0.72174	0.800914	0.70872
0.888698	0.887252	0.866969	0.942154
0.720539	0.888485	0.874561	0.909571
0.812804	0.902934	0.910405	0.916114
0.714691	0.904641	0.930089	0.923356
0.914152	0.832358	0.92187	0.808374
0.889461	0.854746	0.780524	0.941081
0.953825	0.936582	0.846898	0.938841
0.753126	0.935659	0.809239	0.959128
0.817527	0.769101	0.881849	0.899657
0.750376	0.95416	0.921746	0.955661
0.919932	0.810163	0.909086	0.916883
0.810003	0.75602	0.758711	0.933678
0.894474	0.899955	0.862834	0.960754
0.668201	0.732068	0.757787	0.973375
0.663171	0.695903	0.861237	0.924473
0.827399	0.915048	0.838641	0.902683
0.943459	0.915966	0.878248	0.756989
0.869027	0.846618	0.916104	0.894285
0.866266	0.931937	0.940838	0.838936
0.818597	0.709054	0.902915	0.898522
0.930816	0.887214	0.888992	0.723473
0.868285	0.804717	0.872129	0.851024
0.935939	0.911778	0.922408	0.792073
0.858548	0.867184	0.799404	0.889359
0.682092	0.92276	0.910654	0.937604
0.940494	0.930178	0.727795	0.946767
0.861257	0.944048	0.851345	0.915133
0.834727	0.955991	0.904536	0.964621
0.862612	0.929108	0.779387	0.933369
0.664245	0.876049	0.898573	0.939094
0.84589	0.838426	0.797455	0.954324
0.876788	0.774755	0.80251	0.968355
0.869784	0.911937	0.899339	0.673977
0.938684	0.877847	0.796135	0.918569
0.683882	0.919696	0.886254	0.885693
0.654594	0.901592	0.946713	0.792649
0.647662	0.922882	0.879496	0.890382
0.813104	0.942192	0.831431	0.806663
0.840662	0.929365	0.812317	0.931445
0.923145	0.923741	0.81782	0.746098
0.718222	0.907552	0.89163	0.965324
0.927604	0.915996	0.913628	0.76356
0.824997	0.833587	0.797473	0.957253
0.84362	0.938877	0.914682	0.880499
0.938753	0.913937	0.861963	0.934215
0.583163	0.922087	0.856243	0.863281
0.832373	0.920701	0.897814	0.764522
0.824388	0.862834	0.844306	0.93687
0.906351	0.903705	0.963468	0.925843
0.813864	0.85305	0.781017	0.932509
0.840794	0.95481	0.911441	0.830785
0.943238	0.922809	0.959049	0.917106
0.748248	0.871516	0.858271	0.821766
0.840771	0.940213	0.724441	0.899732
0.850294	0.771688	0.725903	0.815967
0.911377	0.901516	0.928763	0.972195
0.802093	0.839448	0.777166	0.937598
0.89913	0.935659	0.855764	0.820041
0.799351	0.955329	0.903131	0.918192
0.763108	0.763646	0.871224	0.902943
0.881441	0.888474	0.799333	0.836845
0.75086	0.740138	0.857062	0.782779
0.880821	0.732186	0.750787	0.953725
0.740152	0.928583	0.922032	0.929069
0.864968	0.92105	0.891269	0.912394
0.50938	0.944627	0.686797	0.946908
0.629897	0.814166	0.940131	0.885055
0.941751	0.844587	0.809255	0.943792
0.861345	0.916739	0.874274	0.857434
0.903666	0.847013	0.881192	0.949776
0.892094	0.860898	0.856633	0.812462
0.874612	0.894666	0.860395	0.925763
0.807619	0.777384	0.887616	0.783842
0.891989	0.931955	0.931165	0.559485
0.908526	0.798293	0.903225	0.891556
0.741946	0.946421	0.901361	0.944559
0.790458	0.943625	0.80025	0.954281
0.889651	0.885637	0.938417	0.730904
0.699327	0.964094	0.962453	0.919107
0.928717	0.885807	0.849776	0.962493
0.585305	0.934227	0.883042	0.937198
0.822135	0.705104	0.877585	0.937598
0.78075	0.849618	0.732243	0.947251
0.859585	0.783503	0.904387	0.951937
0.714027	0.952162	0.75885	0.937699
0.770849	0.816283	0.893842	0.886267
0.875812	0.948434	0.793587	0.901259
0.875687	0.942692	0.889072	0.822042
0.757595	0.921089	0.935922	0.828982
0.833101	0.835854	0.917674	0.811688
0.890737	0.927268	0.861939	0.875727
0.803575	0.896252	0.844422	0.941264
0.82265	0.914131	0.902501	0.899606
0.714465	0.815703	0.843927	0.938384
0.820501	0.908441	0.907142	0.916699
0.817848	0.712588	0.687261	0.954609
0.726446	0.918534	0.920673	0.864981
0.821056	0.729428	0.744396	0.889787
0.847172	0.866257	0.880835	0.900457
0.824439	0.903683	0.872692	0.963442
0.770183	0.769101	0.63713	0.932781
0.754051	0.938387	0.88247	0.927397
0.636988	0.934255	0.91764	0.950671
0.834958	0.725583	0.881997	0.907523
0.874977	0.899373	0.868331	0.676514
0.929668	0.722309	0.797214	0.905163
0.752543	0.772888	0.856724	0.930786
0.94624	0.870947	0.88267	0.8928
0.962422	0.912592	0.90489	0.890164
0.912605	0.769129	0.893938	0.825867
0.862003	0.76106	0.919199	0.742117
0.637019	0.809824	0.926194	0.944308
0.677214	0.882625	0.865322	0.909432
0.80959	0.768365	0.930466	0.929493
0.781353	0.889052	0.932105	0.972443
0.728595	0.878031	0.779594	0.903399
0.870896	0.877463	0.831113	0.872372
0.887115	0.76341	0.691537	0.879506
0.806495	0.871773	0.770494	0.865988
0.773726	0.890916	0.747146	0.712359
0.873578	0.900844	0.837783	0.954004
0.593745	0.90436	0.927238	0.845057
0.688698	0.939556	0.876373	0.782358
0.939805	0.682143	0.909397	0.841524
0.880298	0.858792	0.857575	0.906315
0.863588	0.810209	0.812559	0.794779
0.782483	0.896522	0.800305	0.935877
0.764182	0.657506	0.748196	0.838493
0.743168	0.843189	0.825332	0.939376
0.761062	0.873095	0.91667	0.949024
0.498751	0.914591	0.929584	0.883209
0.802384	0.887355	0.730929	0.79886
0.948776	0.868765	0.798733	0.89783
0.821765	0.90714	0.906709	0.734865
0.777637	0.951925	0.905111	0.890689
0.641194	0.923553	0.918698	0.916653
0.932182	0.634273	0.825909	0.885002
0.804713	0.781746	0.909042	0.825817
0.73392	0.862649	0.850624	0.965382
0.867497	0.726967	0.801476	0.628858
0.853192	0.883175	0.793931	0.900231
0.800659	0.855033	0.907168	0.955033
0.837879	0.914722	0.872137	0.838789
0.853953	0.764178	0.92592	0.884337
0.603637	0.862745	0.956054	0.960442
0.871218	0.938185	0.833069	0.91012
0.93306	0.91608	0.907723	0.879408
0.921385	0.915255	0.76437	0.826741
0.87908	0.910003	0.866743	0.936707
0.914919	0.922124	0.914082	0.688025
0.887035	0.889059	0.923988	0.892069
0.899246	0.925989	0.920466	0.954993
0.639776	0.794396	0.925243	0.848891
0.62169	0.937163	0.964277	0.921782
0.92237	0.837093	0.959695	0.84774
0.89434	0.852934	0.927426	0.895802
0.92463	0.949682	0.923946	0.913808
0.590646	0.687713	0.968944	0.907264
0.802239	0.894304	0.927577	0.900876
0.78118	0.904915	0.731804	0.753306
0.784292	0.938147	0.837566	0.902232
0.70138	0.896411	0.942955	0.870647
0.748167	0.857513	0.928271	0.92394
0.631284	0.935145	0.874512	0.938258
0.834399	0.761544	0.901126	0.684695
0.84819	0.841292	0.913884	0.937552
0.892882	0.858685	0.88225	0.84238
0.77922	0.841202	0.94409	0.860925
0.800474	0.769078	0.937172	0.721428
0.93002	0.900554	0.925238	0.970485
0.902791	0.92451	0.895265	0.908055
0.592441	0.894098	0.744705	0.912068
0.800279	0.83629	0.949416	0.975625
0.775168	0.92244	0.897917	0.953263
0.823998	0.724302	0.903295	0.857122
0.713438	0.911256	0.930037	0.910122
0.861131	0.785671	0.870621	0.757476
0.768422	0.739649	0.647267	0.920699
0.944613	0.929256	0.90587	0.877908
0.880936	0.83522	0.822544	0.893928
0.785099	0.843146	0.914413	0.758573
0.640563	0.851747	0.942323	0.840603
0.859315	0.65061	0.865675	0.961054
0.759395	0.812502	0.911575	0.932396
0.875701	0.76486	0.898183	0.817636
0.875035	0.834228	0.900134	0.902579
0.872765	0.932711	0.911771	0.959588
0.509422	0.82771	0.933043	0.820336
0.763937	0.933047	0.866008	0.911765
0.863506	0.867725	0.705775	0.773949
0.917306	0.897563	0.96204	0.859781
0.709764	0.898569	0.864653	0.679362
0.834805	0.906939	0.905673	0.732665
0.940291	0.799974	0.923265	0.872722
0.854776	0.879063	0.937983	0.742023
0.857716	0.931001	0.920504	0.95696
0.702301	0.94558	0.919991	0.927901
0.655793	0.932105	0.880839	0.847321
0.669469	0.770812	0.884898	0.913552
0.754993	0.946375	0.90523	0.850743
0.921877	0.905675	0.912995	0.871322
0.939658	0.859102	0.80946	0.894134
0.695792	0.918834	0.837181	0.94745
0.709685	0.765692	0.952011	0.969059
0.887448	0.729399	0.942348	0.967174
0.788146	0.846538	0.807467	0.952512
0.731897	0.730106	0.637145	0.940451
0.84556	0.94611	0.902682	0.934906
0.91632	0.857792	0.574951	0.947495
0.847608	0.822117	0.844267	0.932203
0.505556	0.649168	0.907608	0.862371
0.767705	0.83307	0.908963	0.853336
0.781517	0.884646	0.737149	0.961728
0.868262	0.784623	0.846142	0.955404
0.720239	0.935589	0.934674	0.846125
0.912028	0.905711	0.834159	0.928893
0.790771	0.866903	0.943627	0.772489
0.588743	0.903409	0.922363	0.908581
0.734041	0.94183	0.873171	0.972967
0.742595	0.895107	0.910992	0.581899
0.757187	0.920942	0.852061	0.951824
0.911026	0.935996	0.91706	0.896435
0.877557	0.931144	0.903635	0.958023
0.815524	0.863091	0.84362	0.879291
0.916676	0.865899	0.90061	0.957466
0.928299	0.91203	0.858244	0.686373
0.792231	0.867055	0.898924	0.914069
0.778884	0.825021	0.897994	0.797093
0.937182	0.778403	0.884439	0.913562
0.869591	0.70292	0.891362	0.786125
0.593546	0.894049	0.820227	0.814257
0.761028	0.855807	0.918818	0.935122
0.890681	0.905833	0.845734	0.933649
0.836737	0.897851	0.847454	0.884201
0.915792	0.93706	0.913904	0.908462
0.833122	0.868415	0.611628	0.926824
0.915463	0.936744	0.849076	0.791142
0.597811	0.68994	0.810521	0.928248
0.898124	0.934094	0.900288	0.887464
0.73078	0.83724	0.754354	0.907086
0.91611	0.867373	0.796673	0.938601
0.723058	0.681234	0.845917	0.900327
0.701832	0.92308	0.917105	0.87403
0.633626	0.862386	0.902835	0.798853
0.876966	0.957416	0.927596	0.952305
0.735356	0.844328	0.928053	0.938636
0.901411	0.907252	0.896476	0.922567
0.839802	0.683443	0.801283	0.891653
0.885894	0.829387	0.723125	0.891999
0.901987	0.896943	0.887498	0.691628
0.876796	0.899892	0.918594	0.939569
0.728076	0.942885	0.803773	0.952175
0.918622	0.726062	0.854905	0.932239
0.778449	0.883386	0.929725	0.923528
0.833571	0.903856	0.94878	0.94751
0.835065	0.940745	0.942973	0.945079
0.636643	0.779789	0.880947	0.708744
0.849203	0.921351	0.940922	0.772663
0.935113	0.762094	0.921161	0.970542
0.6917	0.75244	0.870091	0.948602
0.927763	0.759968	0.872231	0.95356
0.7212	0.838727	0.877542	0.850556
0.892476	0.926264	0.836658	0.847391
0.898312	0.962552	0.698548	0.808434
0.894491	0.940168	0.86378	0.781664
0.717573	0.865016	0.932779	0.538598
0.830619	0.898097	0.895229	0.730894
0.866362	0.820981	0.895686	0.698654
0.86999	0.892454	0.869468	0.646126
0.898315	0.799218	0.871057	0.804983
0.910184	0.902234	0.843291	0.942781
0.929804	0.941169	0.897818	0.942143
0.949622	0.932669	0.919311	0.833462
0.850128	0.91564	0.805426	0.903824
0.891644	0.917928	0.944153	0.788134
0.789109	0.933978	0.866335	0.967895
0.729311	0.669295	0.883145	0.825586
0.622384	0.907183	0.912313	0.726922
0.904776	0.943841	0.897136	0.944727
0.838991	0.913983	0.901209	0.911683
0.835055	0.894586	0.932911	0.896997
0.869622	0.949462	0.923541	0.915465
0.909762	0.916211	0.87284	0.707295
0.878759	0.877625	0.814624	0.925271
0.628289	0.799475	0.918916	0.924878
0.693641	0.858789	0.718958	0.566833
0.898461	0.896734	0.928486	0.939908
0.789861	0.943134	0.897403	0.930816
0.830455	0.927709	0.869487	0.722513
0.571689	0.941692	0.830595	0.887894
0.796228	0.929682	0.839116	0.83771
0.800652	0.92525	0.849411	0.938388
0.747797	0.916566	0.868911	0.962941
0.929056	0.874438	0.92472	0.780541
0.808663	0.895398	0.899256	0.914564
0.689801	0.77713	0.906286	0.9414
0.794446	0.864728	0.907291	0.90357
0.661786	0.693136	0.90606	0.877919
0.811319	0.874581	0.859792	0.943666
0.823483	0.869397	0.905566	0.755171
0.922013	0.937776	0.881242	0.955643
0.677092	0.895847	0.850654	0.837608
0.727807	0.885561	0.95308	0.784536
0.598858	0.91832	0.776055	0.932491
0.920538	0.875325	0.823882	0.945279
0.711155	0.945184	0.912303	0.894395
0.598812	0.852784	0.855013	0.930979
0.83156	0.941955	0.891138	0.946491
0.577277	0.891481	0.871884	0.830949
0.909395	0.742279	0.863437	0.962549
0.886074	0.920925	0.702946	0.745563
0.861404	0.940772	0.80939	0.938189
0.64051	0.787305	0.899809	0.884049
0.943523	0.945951	0.899538	0.957654
0.859825	0.945537	0.882453	0.907172
0.887985	0.836613	0.92507	0.776342
0.647403	0.849543	0.914499	0.945704
0.893337	0.932807	0.821779	0.85543
0.941316	0.81186	0.939765	0.84386
0.86609	0.685385	0.887687	0.774576
0.931589	0.842503	0.81359	0.937117
0.633983	0.937177	0.867326	0.853219
0.85246	0.932964	0.924639	0.938968
0.91434	0.814939	0.851287	0.947685
0.924861	0.949529	0.940888	0.968421
0.600318	0.855105	0.827279	0.889939
0.939745	0.866542	0.814866	0.925778
0.882787	0.795602	0.826946	0.886617
0.914643	0.794445	0.761638	0.962003
0.621979	0.692418	0.902206	0.857215
0.840213	0.94275	0.852454	0.920803
0.803541	0.89044	0.375863	0.814265
0.504007	0.911742	0.889399	0.923418
0.947795	0.932045	0.928222	0.868933
0.856899	0.846897	0.869958	0.779185
0.698805	0.944561	0.884468	0.961665
0.918418	0.935897	0.917259	0.737115
0.898014	0.915994	0.929926	0.933091
0.674295	0.905003	0.886104	0.82951
0.941732	0.896904	0.759968	0.691425
0.799465	0.899145	0.887846	0.934651
0.786369	0.905307	0.880861	0.972401
0.70521	0.962327	0.808798	0.753347
0.646692	0.876064	0.92963	0.776238
0.762789	0.939742	0.938925	0.937185
0.898628	0.638256	0.841884	0.776848
0.934462	0.914654	0.912304	0.909873
0.706053	0.852219	0.891314	0.883386
0.916748	0.843029	0.95294	0.817326
0.932757	0.889413	0.894946	0.887251
0.845126	0.936742	0.919593	0.777954
0.917902	0.922435	0.892422	0.948115
0.778922	0.813109	0.907543	0.906196
0.910317	0.93137	0.886871	0.73091
0.916589	0.815657	0.846495	0.952711
0.695398	0.922762	0.722209	0.699922
0.900634	0.877733	0.734381	0.916769
0.774199	0.707297	0.61212	0.960235
0.779055	0.898503	0.803592	0.867318
0.886035	0.775512	0.835067	0.793375
0.908335	0.897466	0.911324	0.94822
0.811128	0.606978	0.863963	0.908094
0.8694	0.941914	0.803316	0.932447
0.9163	0.708199	0.936284	0.911274
0.754115	0.912111	0.928213	0.897643
0.571296	0.927088	0.881948	0.897582
0.911091	0.926404	0.91668	0.7331
0.920158	0.940721	0.87083	0.943637
0.553189	0.890278	0.933505	0.676394
0.930804	0.871052	0.799812	0.726892
0.89891	0.866488	0.918424	0.641559
0.962116	0.897345	0.678479	0.793631
0.861721	0.903959	0.881381	0.880303
0.865618	0.94394	0.815936	0.59196
0.894785	0.918369	0.902864	0.859773
0.709844	0.907686	0.856961	0.915789
0.772798	0.941209	0.897081	0.950708
0.88532	0.934313	0.823921	0.757304
0.856731	0.773654	0.918643	0.959155
0.901006	0.811986	0.878681	0.926364
0.90526	0.801329	0.896064	0.786477
0.882991	0.709885	0.876591	0.862705
0.818769	0.88567	0.921578	0.909082
0.684968	0.898976	0.91537	0.870395
0.873578	0.885956	0.917685	0.951438
0.924789	0.948421	0.904414	0.945215
0.801832	0.810034	0.965541	0.723443
0.896915	0.939651	0.887041	0.773629
0.915449	0.844889	0.913177	0.882643
0.899424	0.891657	0.928684	0.881916
0.903455	0.925023	0.836009	0.942336
0.80783	0.849531	0.855454	0.945963
0.738031	0.914201	0.821474	0.85524
0.708554	0.941158	0.742349	0.956645
0.880293	0.895042	0.91738	0.934555
0.958559	0.946128	0.890704	0.900674
0.699288	0.920001	0.89319	0.95247
0.601471	0.878627	0.883642	0.881231
0.913411	0.954887	0.882939	0.934496
0.819795	0.80705	0.899765	0.854246
0.789707	0.833157	0.912294	0.945304
0.818525	0.877948	0.846152	0.955892
0.821031	0.95377	0.860854	0.925348
0.907643	0.861868	0.842929	0.962438
0.881243	0.908128	0.902128	0.912218
0.657878	0.655661	0.659498	0.848213
0.918382	0.853796	0.776878	0.826319
0.921579	0.907764	0.938412	0.777766
0.901157	0.946043	0.89959	0.906682
0.906344	0.891822	0.836635	0.950553
0.888896	0.899482	0.928504	0.821943
0.527938	0.929446	0.718763	0.8908
0.779162	0.822723	0.927881	0.651275
0.754262	0.878233	0.811772	0.937692
0.709274	0.84894	0.897025	0.75418
0.804938	0.910429	0.834255	0.895064
0.933327	0.913889	0.920134	0.896662
0.906816	0.755513	0.911684	0.837662
0.883221	0.939373	0.658493	0.890781
0.885732	0.927822	0.742331	0.961651
0.678472	0.817973	0.869878	0.8029
0.747031	0.91728	0.876489	0.93823
0.692854	0.935557	0.904502	0.944804
0.887311	0.871988	0.937732	0.865321
0.866885	0.92643	0.715305	0.851682
0.898945	0.75039	0.804243	0.886076
0.829401	0.818083	0.878102	0.948322
0.839576	0.884852	0.792061	0.975765
0.939177	0.927317	0.822323	0.806334
0.813163	0.901236	0.918468	0.905786
0.777112	0.938168	0.898584	0.887544
0.868843	0.946864	0.600221	0.742048
0.938442	0.793203	0.892038	0.925619
0.785095	0.865922	0.883465	0.862118
0.81776	0.877618	0.852004	0.882071
0.709482	0.941626	0.901929	0.945746
0.834676	0.937314	0.848216	0.880479
0.820622	0.905226	0.889878	0.907447
0.900081	0.887054	0.856535	0.949569
0.894235	0.898368	0.860905	0.934146
0.889505	0.876759	0.94338	0.944655
0.821491	0.925517	0.939724	0.932964
0.876052	0.838582	0.923625	0.978588
0.829135	0.923734	0.903686	0.883478
0.913555	0.934422	0.892359	0.951554
0.800915	0.921896	0.856522	0.951773
0.950513	0.944006	0.898818	0.752197
0.900432	0.801456	0.765117	0.92197
0.858558	0.766239	0.89308	0.92521
0.873148	0.937793	0.866364	0.747822
0.807899	0.942553	0.912204	0.828705
0.855387	0.721107	0.951539	0.943417
0.692187	0.777017	0.897681	0.929688
0.822322	0.788283	0.870132	0.879832
0.902054	0.708278	0.926338	0.909616
0.810089	0.918189	0.533251	0.787494
0.861066	0.913245	0.806439	0.833726
0.903834	0.893665	0.917075	0.928032
0.878524	0.88737	0.923785	0.948332
0.673165	0.850608	0.83393	0.902943
0.950741	0.88514	0.92977	0.780251
0.815312	0.904765	0.914545	0.868791
0.909802	0.880326	0.909734	0.925901
0.88263	0.934588	0.951494	0.737992
0.889291	0.639569	0.847563	0.912304
0.877761	0.852593	0.945417	0.837078
0.93232	0.930993	0.906895	0.9609
0.56881	0.89722	0.768202	0.895278
0.944194	0.771745	0.924954	0.763036
0.862822	0.852932	0.866107	0.938675
0.696917	0.754171	0.835214	0.869033
0.82048	0.780121	0.804388	0.890584
0.928911	0.854445	0.820322	0.912455
0.922719	0.741482	0.885261	0.919671
0.745674	0.768613	0.916426	0.878548
0.95723	0.926833	0.716393	0.922574
0.744072	0.69848	0.835655	0.892029
0.933268	0.916342	0.858361	0.849892
0.947255	0.844194	0.893328	0.717893
0.909166	0.892223	0.883857	0.962133
0.786579	0.698508	0.822144	0.657723
0.850568	0.87544	0.932203	0.814312
0.733301	0.851876	0.907489	0.852449
0.807288	0.919306	0.90357	0.768696
0.767341	0.93575	0.830577	0.876487
0.878419	0.872288	0.891795	0.945042
0.907828	0.712286	0.858725	0.884337
0.887484	0.897611	0.90491	0.942244
0.820793	0.890444	0.862661	0.954217
0.912999	0.863317	0.911848	0.899715
0.855635	0.690154	0.733394	0.748374
0.855048	0.90832	0.616083	0.893758
0.621968	0.867235	0.702864	0.813058
0.85607	0.923694	0.879719	0.938205
0.879069	0.832314	0.924079	0.894198
0.804706	0.868534	0.8026	0.692413
0.85133	0.933083	0.724966	0.932481
0.88404	0.790576	0.833052	0.949959
0.592206	0.860312	0.923543	0.962959
0.865213	0.939593	0.891336	0.874975
0.885059	0.896951	0.863804	0.837609
0.905635	0.910613	0.875962	0.719634
0.759205	0.665523	0.711974	0.924251
0.85871	0.909143	0.960951	0.955025
0.784487	0.735143	0.874223	0.977721
0.907211	0.826215	0.904113	0.965501
0.569326	0.751917	0.96273	0.920008
0.806107	0.83356	0.708413	0.78645
0.742426	0.916457	0.771278	0.926498
0.860919	0.781164	0.846009	0.966604
0.824669	0.922071	0.822613	0.864773
0.916725	0.948663	0.745671	0.939624
0.813283	0.815145	0.762012	0.961978
0.950731	0.868104	0.913824	0.9222
0.68573	0.906766	0.871771	0.885844
0.872505	0.88328	0.868631	0.878177
0.827376	0.859331	0.874658	0.86038
0.901906	0.927428	0.919781	0.92606
0.853114	0.830842	0.934624	0.903875
0.653898	0.889935	0.923599	0.964514
0.902996	0.934489	0.89639	0.933984
0.815697	0.904232	0.881106	0.921266
0.669632	0.906032	0.827575	0.904544
0.767529	0.905695	0.91852	0.937531
0.866186	0.894074	0.817419	0.960171
0.826699	0.779303	0.905225	0.921737
0.783373	0.912953	0.891103	0.713788
0.652746	0.859545	0.921389	0.744508
0.929987	0.825591	0.845098	0.934085
0.85494	0.877897	0.85784	0.953419
0.928024	0.741603	0.905607	0.964432
0.873889	0.865722	0.884005	0.822683
0.667865	0.743495	0.938699	0.956004
0.694627	0.847673	0.702144	0.855168
0.955915	0.889095	0.887151	0.761983
0.612518	0.793921	0.902175	0.935089
0.830861	0.875378	0.799525	0.870177
0.927783	0.834535	0.954399	0.950767
0.807193	0.867778	0.889061	0.959041
0.847525	0.925284	0.937259	0.923641
0.937176	0.90521	0.938888	0.84692
0.552355	0.810366	0.869624	0.709266
0.894448	0.754199	0.878842	0.860544
0.911526	0.916302	0.702169	0.937501
0.813157	0.92124	0.778113	0.965628
0.722822	0.916891	0.859551	0.885888
0.601547	0.952931	0.85133	0.939591
0.766756	0.94569	0.931866	0.960947
0.826994	0.965617	0.86037	0.948751
0.661055	0.927032	0.918515	0.86571
0.776231	0.874346	0.858047	0.968227
0.860765	0.945989	0.899052	0.771464
0.916273	0.943114	0.820985	0.871444
0.872548	0.940133	0.915086	0.922286
0.792849	0.916819	0.913257	0.858718
0.878923	0.890532	0.916504	0.951428
0.651119	0.817987	0.599774	0.899807
0.857747	0.825866	0.870557	0.963102
0.930867	0.921754	0.804368	0.683029
0.913907	0.908811	0.837724	0.910128
0.851967	0.869179	0.927197	0.947598
0.855533	0.574355	0.846077	0.880172
0.688555	0.95643	0.921911	0.950738
0.830741	0.787599	0.779138	0.890229
0.637234	0.937552	0.686247	0.6011
0.926287	0.847116	0.748898	0.96598
0.830253	0.772741	0.888936	0.970044
0.879547	0.940448	0.903669	0.915026
0.866547	0.94088	0.872959	0.935886
0.718871	0.884027	0.952463	0.923837
0.764692	0.806443	0.71974	0.923969
0.453259	0.911546	0.929854	0.856187
0.898904	0.847287	0.924122	0.943746
0.748712	0.917341	0.956074	0.936951
0.788834	0.912305	0.819388	0.850253
0.802454	0.814775	0.941769	0.902218
0.859013	0.789077	0.864859	0.901668
0.910507	0.929711	0.922678	0.891208
0.795466	0.853025	0.908761	0.862437
0.719225	0.925457	0.756214	0.9243
0.920569	0.924751	0.650174	0.942568
0.786162	0.932343	0.733073	0.961202
0.940938	0.895902	0.818753	0.899727
0.936798	0.699942	0.778727	0.80543
0.831386	0.926958	0.916857	0.929612
0.757244	0.861248	0.936221	0.956639
0.937799	0.919447	0.865177	0.620353
0.883684	0.718024	0.873959	0.943107
0.7372	0.831669	0.8505	0.911696
0.814634	0.706346	0.901685	0.916132
0.859013	0.801135	0.878829	0.91077
0.819847	0.576667	0.837582	0.958197
0.712192	0.87947	0.938069	0.804787
0.835494	0.777582	0.834829	0.855288
0.678011	0.930093	0.822399	0.917151
0.891936	0.922871	0.859953	0.931644
0.903732	0.843159	0.937065	0.798726
0.948362	0.842259	0.924668	0.906982
0.904048	0.939886	0.848092	0.755844
0.86091	0.738184	0.865793	0.942687
0.79464	0.846458	0.93324	0.886652
0.812139	0.863989	0.899109	0.911043
0.833324	0.908923	0.893589	0.743693
0.822391	0.885601	0.926424	0.778904
0.888264	0.631404	0.830962	0.807274
0.629144	0.893425	0.813048	0.921564
0.907327	0.902139	0.84332	0.837352
0.643619	0.92181	0.91634	0.779026
0.734162	0.928111	0.86065	0.95272
0.798586	0.826072	0.918962	0.744756
0.814458	0.854396	0.905278	0.950748
0.747941	0.903733	0.78228	0.948991
0.845062	0.896387	0.8908	0.947536
0.841973	0.84338	0.825546	0.877383
0.832302	0.706429	0.739568	0.787206
0.719576	0.943638	0.847137	0.932956
0.839722	0.631083	0.949992	0.897726
0.901335	0.916716	0.886489	0.955715
0.876168	0.896402	0.913449	0.961672
0.90969	0.888035	0.827594	0.742268
0.836296	0.816184	0.854904	0.925786
0.845404	0.888743	0.829577	0.771113
0.789248	0.76689	0.917682	0.755209
0.845107	0.786189	0.89674	0.941449
0.885885	0.903545	0.768377	0.872102
0.836262	0.851806	0.842734	0.858527
0.619956	0.859601	0.900692	0.761492
0.762944	0.647635	0.848641	0.89046
0.894809	0.778547	0.924907	0.956239
0.946562	0.940175	0.876181	0.765725
0.888815	0.67871	0.867151	0.874046
0.676662	0.842847	0.923573	0.940286
0.884505	0.924321	0.85377	0.944935
0.846069	0.888907	0.846796	0.869841
0.716328	0.826529	0.836919	0.949825
0.622838	0.868014	0.833321	0.870797
0.971696	0.659517	0.638926	0.961686
0.736147	0.870278	0.912818	0.511132
0.854222	0.779928	0.849326	0.873409
0.805264	0.864444	0.676083	0.94339
0.93057	0.864607	0.925035	0.948129
0.805487	0.941312	0.850467	0.891383
0.90781	0.91125	0.8813	0.955239
0.943003	0.816671	0.880923	0.905975
0.920622	0.926701	0.930352	0.908501
0.744379	0.863859	0.91252	0.895773
0.881618	0.922212	0.904264	0.817005
0.762558	0.927637	0.907903	0.676982
0.719151	0.915776	0.875289	0.950569
0.859334	0.867866	0.899094	0.951464
0.93908	0.850452	0.817235	0.884607
0.926189	0.951429	0.894145	0.886049
0.753005	0.918119	0.680582	0.93472
0.74107	0.874059	0.91225	0.967369
0.836693	0.911408	0.942904	0.744218
0.836421	0.860096	0.813619	0.956861
0.821048	0.912572	0.865308	0.953514
0.651865	0.837981	0.825554	0.9008
0.879064	0.922109	0.871931	0.929369
0.918767	0.892161	0.874463	0.760098
0.89133	0.893029	0.953905	0.961092
0.914906	0.773471	0.910709	0.892789
0.834928	0.724455	0.791408	0.923364
0.844889	0.762559	0.936355	0.797321
0.780587	0.86479	0.844887	0.786239
0.694367	0.869675	0.880079	0.945551
0.740926	0.90533	0.918189	0.947477
0.702879	0.916721	0.784182	0.933625
0.502159	0.790235	0.943454	0.934369
0.913376	0.950749	0.807494	0.949674
0.832639	0.858682	0.786129	0.942088
0.853212	0.949121	0.909221	0.963386
0.91144	0.932474	0.931131	0.608691
0.837786	0.636655	0.856649	0.87195
0.796611	0.852495	0.914302	0.881546
0.907718	0.93538	0.918801	0.936426
0.922701	0.890285	0.777455	0.920393
0.884483	0.911791	0.741709	0.862423
0.64265	0.779976	0.920243	0.945926
0.883125	0.82655	0.92574	0.922671
0.889813	0.918011	0.768034	0.900183
0.817595	0.943875	0.716428	0.794896
0.926238	0.911216	0.903431	0.867374
0.8223	0.895859	0.863592	0.951681
0.743192	0.858852	0.930128	0.896993
0.811641	0.878303	0.872587	0.950492
0.795016	0.84854	0.706875	0.77927
0.918997	0.913128	0.925955	0.767358
0.917018	0.845868	0.92202	0.907076
0.583512	0.668215	0.844364	0.946634
0.941216	0.914732	0.814656	0.812302
0.720341	0.885415	0.92826	0.833272
0.875974	0.806154	0.802315	0.925277
0.910497	0.905538	0.917973	0.847024
0.777825	0.946311	0.579235	0.764423
0.822197	0.947667	0.804504	0.894915
0.919282	0.645552	0.908089	0.859415
0.78492	0.933253	0.888884	0.930564
0.774239	0.774516	0.931997	0.650542
0.891755	0.830296	0.8414	0.820284
0.921127	0.940548	0.909443	0.927426
0.933701	0.912266	0.780685	0.759935
0.96353	0.857082	0.796863	0.837952
0.826924	0.958515	0.915504	0.87735
0.796514	0.889279	0.8244	0.83236
0.700077	0.909483	0.911939	0.929203
0.702084	0.945527	0.845949	0.97638
0.617411	0.926376	0.92247	0.790953
0.847372	0.653532	0.82392	0.939639
0.782006	0.921119	0.887479	0.860747
0.918946	0.936542	0.905985	0.925789
0.862182	0.947396	0.942261	0.768266
0.830121	0.776927	0.923742	0.933346
0.745275	0.904861	0.889516	0.836772
0.74658	0.899913	0.951564	0.956294
0.883199	0.723909	0.879592	0.88772
0.717091	0.677669	0.86365	0.814959
0.834174	0.846572	0.914857	0.918938
0.919671	0.779685	0.955577	0.9593
0.819244	0.6233	0.898876	0.928016
0.923876	0.768445	0.770912	0.834277
0.781027	0.854242	0.914835	0.644187
0.902114	0.924806	0.869037	0.906933
0.872822	0.761105	0.901407	0.893308
0.911975	0.861078	0.866725	0.823864
0.905872	0.898574	0.802187	0.970571
0.858986	0.921277	0.900403	0.896437
0.855707	0.956423	0.94532	0.963977
0.63406	0.84707	0.909996	0.932535
0.928091	0.911434	0.709071	0.902948
0.924657	0.847408	0.685748	0.929133
0.718115	0.810399	0.907959	0.9295
0.92823	0.834397	0.94226	0.915088
0.905621	0.86501	0.884959	0.730585
0.924621	0.899825	0.742051	0.940427
0.829034	0.898472	0.935689	0.917724
0.903878	0.902602	0.85394	0.945692
0.844385	0.801642	0.786556	0.95528
0.795822	0.818091	0.94602	0.642009
0.723513	0.799667	0.874541	0.857585
0.805705	0.8842	0.890985	0.661811
0.813472	0.907201	0.85153	0.860664
0.804049	0.89824	0.863278	0.92886
0.798141	0.914675	0.919884	0.933714
0.68444	0.927422	0.875612	0.886532
0.831724	0.890609	0.864262	0.93213
0.915434	0.885658	0.84587	0.875654
0.926507	0.769446	0.597621	0.906658
0.624613	0.833863	0.772924	0.842554
0.758763	0.539105	0.913971	0.872331
0.941454	0.779917	0.931271	0.653889
0.724581	0.920788	0.942332	0.814131
0.874476	0.726032	0.701868	0.913326
0.924668	0.869405	0.937494	0.581895
0.922314	0.894272	0.946009	0.742247
0.905305	0.86855	0.777625	0.926311
0.730221	0.951423	0.912899	0.679165
0.90867	0.797752	0.83023	0.88228
0.834814	0.749986	0.86442	0.925178
0.87502	0.80161	0.918625	0.935373
0.738948	0.689103	0.89222	0.953425
0.904857	0.92558	0.954346	0.878678
0.727712	0.851399	0.763319	0.886653
0.589048	0.742645	0.703565	0.7977
0.892488	0.902326	0.897492	0.941002
0.918356	0.903492	0.78577	0.950751
0.897952	0.840847	0.781765	0.850093
0.751128	0.743013	0.90284	0.799905
0.740644	0.910727	0.812216	0.891562
0.836717	0.840682	0.897737	0.875313
0.659028	0.886257	0.855921	0.794082
0.828014	0.752444	0.897481	0.672649
0.690911	0.860899	0.945203	0.966504
0.911762	0.884973	0.931978	0.920843
0.887948	0.899863	0.929956	0.911439
0.831259	0.822033	0.865994	0.792577
0.852188	0.833868	0.944997	0.914685
0.886394	0.685122	0.918712	0.97207
0.824386	0.946162	0.832192	0.884197
0.862844	0.887299	0.837526	0.868023
0.879052	0.872541	0.833334	0.917339
0.903046	0.830672	0.81751	0.931313
0.819216	0.771718	0.881238	0.884526
0.858945	0.951867	0.8774	0.913168
0.788175	0.843188	0.956505	0.861222
0.922271	0.828824	0.792324	0.899786
0.866415	0.710172	0.831786	0.733765
0.735753	0.932928	0.873523	0.853943
0.903251	0.644053	0.824376	0.816328
0.672132	0.878561	0.899022	0.739194
0.751013	0.877328	0.951575	0.899496
0.833941	0.803901	0.867168	0.959023
0.944766	0.919395	0.938763	0.950865
0.933408	0.912077	0.933704	0.902365
0.927488	0.873226	0.837652	0.859892
0.947496	0.940329	0.856287	0.905886
0.676198	0.929877	0.883116	0.918302
0.803479	0.950127	0.89293	0.918316
0.882665	0.836179	0.846862	0.832518
0.798182	0.843803	0.82797	0.910276
0.873798	0.881659	0.771724	0.95524
0.792377	0.902039	0.806877	0.947166
0.895471	0.673921	0.889214	0.883281
0.85209	0.915792	0.928529	0.95822
0.873505	0.872377	0.934032	0.867025
0.662531	0.878323	0.945984	0.962664
0.784458	0.922265	0.92063	0.964777
0.675598	0.929179	0.868262	0.974685
0.726371	0.776146	0.85923	0.85222
0.766678	0.864255	0.947489	0.939737
0.814422	0.895667	0.818373	0.748009
0.854868	0.609803	0.920327	0.944302
0.928037	0.901371	0.811464	0.93896
0.816856	0.901475	0.875486	0.917862
0.50975	0.672822	0.729732	0.874213
0.877773	0.930449	0.911957	0.960149
0.882236	0.692149	0.859594	0.832437
0.881526	0.935872	0.753778	0.918969
0.876076	0.903569	0.882875	0.878709
0.618579	0.878327	0.930975	0.913388
0.42329	0.798044	0.935322	0.940152
0.807396	0.920049	0.78429	0.910242
0.84439	0.823086	0.790151	0.921511
0.797435	0.923235	0.9404	0.9363
0.835585	0.954645	0.844527	0.767706
0.932844	0.945671	0.683919	0.933396
0.944996	0.9243	0.923661	0.948623
0.897627	0.756796	0.949236	0.969639
0.758802	0.905235	0.860672	0.944347
0.720816	0.831911	0.811952	0.900036
0.952392	0.912559	0.858234	0.810049
0.934072	0.867316	0.95213	0.912365
0.953063	0.939467	0.875218	0.933646
0.761258	0.778041	0.855436	0.808224
0.913998	0.927621	0.78547	0.729294
0.778401	0.919476	0.915593	0.947831
0.839215	0.922532	0.879503	0.788921
[truncated: 43,904 more rows]

## Sheet: Fig, S9D-F
Fig. S9D: INS+ object density by INS-GCG composition (n=5 human donors, n=20 tissue discs)
Objects per mm^3
Donor	INS+ GCG-	INS+ GCG+	INS- GCG+
H2457	35.9026	14.1215	6.62108
	27.6871	13.9551	7.27228
	36.2862	12.6534	2.26775
	29.8955	11.9374	6.66483
H2456	23.4235	7.54603	1.45594
	20.3076	8.53749	2.93877
	33.6897	8.76391	2.19041
	27.214	10.895	4.60242
H2466	15.0917	10.2144	9.91223
	15.8443	11.2957	15.559
	35.0193	14.61	12.3883
	18.5579	4.87339	7.77417
H2506	25.1602	17.9198	9.47103
	22.0886	14.8721	8.94271
	21.6033	13.2362	10.9316
	40.4834	12.3144	10.3278
H2522	39,04586*	19,5549*	13,85786*
	43.0596	16.4806	8.89565
	22.1327	8.97967	12.5973
	20.625	14.9366	12.5973
*Excluded
Fig. S9E: INS+ volume density by INS-GCG composition (n=5 human donors, n=20 tissue discs)
Islet vol./Anatomy vol. (%)
Donor	INS+ GCG-	INS+ GCG+	INS- GCG+
H2457	0.902694	4.08316	0.324577
	0.6398	4.9252	0.0159
	0.9817	3.4748	0.0372
	0.8207	3.71142	0.200044
H2456	0.8306	2.5551	0.0599
	0.955336	2.1861	0.0533
	1.0048	2.1571	0.0252
	0.5174	2.3942	0.0693
H2466	0.2319	3.56517	0.107883
	0.13396	2.74545	0.228402
	0.375396	2.73015	0.322936
	0.275724	1.28553	0.411067
H2506	0.446292	2.66241	0.211879
	0.388698	2.82646	0.249028
	0.348748	3.13143	0.204153
	0.736349	2.37919	0.39312
H2522	0,590251*	5,886958*	0,426835*
	0.197708	1.78052	0.331098
	0.491084	2.871	0.192649
	0.491084	2.63349	0.224504
*Excluded
Fig. S9F: INS+ object density by INS-GCG composition per size category (n=5 human donors, n=20 tissue discs)
Objects per mm^3
	INS+ GCG-																				INS- GCG+																				INS+ GCG+
Islet size categories [x10^3 μm^3]	H2456				H2457				H2466				H2506				H2522				H2456				H2457				H2466				H2506				H2522				H2456				H2457				H2466
0-25	0.043056	0.368288	5.2888	4.13172	6.79243	4.99632	4.89912	4.50741	2.97766	7.59279	4.87518	5.42595	3.65163	3.58788	2.09231	9.8197	6.7597	9.28554	4.71759	9,03535*	0.01196	0.616953	0.67675	1.10519	0.0135277	5.53184	0.346402	1.33944	5.72547	4.28514	4.52587	2.30742	0.408422	2.76994	0.19164	1.49731	4.62776	0.552471	3.87982	4,053006*	0.003189	0.386184	0.67675	0.612464	0.00751541	0.555973	0.213005	0.132922	0.429411
25-50	0.562922	0.991834	6.57011	5.31811	7.20127	5.06512	5.94048	5.67815	4.26117	9.37926	4.79859	3.80638	5.36748	4.51053	4.70805	8.58112	5.89695	10.5171	4.85908	8,528438*	0.137142	0.66499	0.543655	1.11757	0.123253	1.07104	0.421707	1.25594	4.08338	4.39541	4.7666	2.42405	2.01794	2.45679	1.46447	1.82744	2.64206	2.24729	3.3334	2,548256*	0.103654	0.723389	0.543655	0.937276	0.0571171	0.788404	0.501315	0.349346	0.673273
50-100	4.52969	3.1036	6.75283	5.29747	6.34601	5.15066	6.66125	6.0735	4.54244	8.31697	2.88285	2.38561	5.87016	4.46608	5.48176	6.61085	4.49033	9.27835	4.59378	9,19062*	0.475215	0.571741	0.419585	0.897362	0.970991	0.496471	0.499164	1.21675	2.55923	2.32228	2.57563	2.3273	2.38045	2.12882	2.60001	1.94685	2.08401	2.28038	2.2806	2,468338*	0.633088	0.870327	0.419585	1.16437	0.545619	0.857203	0.731533	0.547024	0.608332
100-200	6.53261	4.82918	4.87485	5.50804	5.76733	4.89963	6.73656	5.25041	3.21674	5.31729	1.71372	1.36775	5.01706	3.95338	4.0559	5.69304	2.86704	7.60799	3.87889	5,110213*	0.358006	0.473782	0.280851	0.69229	1.73005	0.119004	0.462587	0.916819	1.50956	1.40313	1.61356	1.54137	2.01552	1.49166	2.14093	1.68579	1.47803	1.72647	1.42701	1,753639*	0.881061	0.999369	0.280851	1.29237	1.14836	0.998521	1.09515	0.741295	0.731588
200-400	6.2057	4.74253	3.81687	3.96519	4.79183	3.89181	5.6328	3.81894	1.97448	2.85812	1.08328	0.948944	2.69462	2.80056	2.99616	4.62889	1.3132	4.44135	1.92501	3,571212*	0.218471	0.314599	0.133094	0.425284	1.59327	0.042767	0.322735	0.749815	1.08148	0.793732	0.989008	0.832314	1.42827	1.05305	1.3472	1.32638	1.12393	1.14667	0.874076	1,285545*	0.990296	1.02197	0.133094	1.42037	1.57824	1.2607	1.19842	1.05315	0.852194
400-800	3.61434	3.10643	3.15704	1.95438	2.683	2.20344	3.79967	2.46928	1.11194	1.1629	0.393078	0.593753	1.55877	1.71096	2.17096	3.26036	0.592776	1.48189	0.560377	2,326768*	0.12598	0.17708	0.094745	0.238104	1.18593	0.009297	0.144155	0.611781	0.683876	0.413279	0.567312	0.340613	0.785426	0.600614	0.719364	0.914304	0.729721	0.566858	0.445881	0,824302*	0.995878	0.959809	0.094745	1.32953	2.02165	1.56751	1.58786	1.49452	1.06292
800-1600	1.46551	2.02888	2.04942	0.756978	1.48505	0.946457	1.77074	1.26616	0.383458	0.30067	0.0850126	0.341938	0.717759	0.522574	0.547747	1.49379	0.179985	0.348172	0.079123	0,990989*	0.078937	0.08854	0.029326	0.074321	0.661356	0.001859	0.034425	0.369795	0.451941	0.239887	0.31985	0.120606	0.287587	0.263756	0.28603	0.570123	0.444093	0.208615	0.204789	0,516045*	1.01103	0.859024	0.029326	1.15061	2.54923	1.74416	1.89338	2.01768	1.22594
1600-3200	0.404251	0.834534	0.894437	0.231222	0.569668	0.394202	0.598136	0.54532	0.083442	0.079555	0.0092588	0.15374	0.253753	0.05038	0.031463	0.374619	0.03228	0.076252	0.010239	0,258022*	0.035083	0.021664	0.010151	0.04129	0.255524	0	0.010758	0.134626	0.216031	0.113631	0.139724	0.017229	0.111168	0.1057	0.120132	0.382814	0.244055	0.10215	0.093086	0,239755*	0.932091	0.862792	0.010151	1.0116	2.35834	2.01192	1.9902	2.11482	1.38101
3200-6400	0.059003	0.26091	0.247014	0.039913	0.187885	0.109707	0.144155	0.206199	0.006563	0.010529	0.00168342	0.050363	0.029	0.000988	0.00429	0.018731	0.000489	0.021581	0.000931	0,034251*	0.011163	0.003768	0.002256	0.011011	0.0616264	0	0.004303	0.0494196	0.102051	0.02946	0.045452	0.001325	0.026584	0.047417	0.048625	0.148677	0.095861	0.043162	0.035373	0,098186*	0.796543	0.799684	0.002256	0.931771	2.15993	1.89477	1.81592	1.8575	1.17425
6400-12800	0.003987	0.0405022	0.029326	0.011011	0.0661356	0.020454	0.043031	0.071573	0	0.00117	0	0.0119281	0	0	0	0.001171	0	0.001439	0	0*	0.003987	0.005651	0	0	0.0240493	0	0	0.0153371	0.029158	0.015151	0.013467	0	0.009667	0.007903	0.014301	0.021072	0.035214	0.01151	0.017686	0,036534*	0.688902	0.66499	0	0.619345	1.17691	1.4076	1.19627	1.14176	0.934365
12800-25600	0.001595	0.000941912	0.007895	0	0.0105216	0.009297	0.010758	0.006817	0	0	0.00168342	0.00397602	0	0	0	0.001171	0	0	0	0*	0	0	0	0	0.00150308	0	0	0.00340825	0.014579	0.006734	0.002525	0	0	0.003951	0.007151	0.002341	0.009782	0.001439	0.003723	0,02055*	0.388305	0.317424	0	0.346833	0.428379	0.661962	0.395888	0.40899	0.490376
25600-51200	0	0	0.001128	0	0.00150308	0	0	0.001704	0	0	0	0.00132534	0	0	0	0	0	0	0	0*	0	0	0	0	0	0	0	0.00170412	0.005301	0	0	0	0	0.001976	0.00143	0.003512	0.001956	0.007194	0.000931	0,011417*	0.114817	0.0706434	0	0.071569	0.0841726	0.174788	0.034425	0.0715733	0.15639
>51200	0.000797	0	0	0	0	0	0	0	0	0	0	0	0	0	0	0	0	0	0	0*	0	0	0	0	0	0	0	0	0	0.000842	0	0	0	0	0.00143	0.001171	0.000978	0.001439	0.000931	0,002283*	0.007176	0.00188382	0	0.006882	0.00601233	0.031611	0	0.0068165	0.01988
[truncated: 11 more columns]

## Sheet: Fig. S12A-J
Fig. S12 A-J (n=5 human donors, n=40 ROIs)
Quantification of INS and GCG islet heterogeneity, fraction of total islet count (%)						Quantification of INS and GCG islet heterogeneity, fraction of total islet volume (%)
	INS+ GCG-	INS+ GCG+	INS- GCG+				INS+ GCG-	INS+ GCG+	INS- GCG+
H2457	75.6098	24.3902	0	Fig. S12A		H2457	23.1333	76.8667	0	Fig. S12F
	48.5	45.5	6				8.14198	91.3457	0.512337
	59.4771	30.0654	10.4575				13.68	85.9092	0.410778
	63.6905	36.3095	0				12.889	87.111	0
	56.7708	30.7292	12.5				7.32981	84.9228	7.74735
	70	27.619	2.38095				11.9468	87.8925	0.160758
	78.8732	17.4648	3.66197				68.6583	30.6489	0.692766
	49.187	36.9919	13.8211				14.5905	83.8155	1.59403
H2456	54.9356	32.618	12.4464	Fig. S12B		H2456	16.446	79.9551	3.5989	Fig. S12G
	44.6565	27.8626	27.4809				16.3574	76.1395	7.50309
	56.0554	38.0623	5.88235				21.2931	77.3192	1.38776
	50.8333	33.75	15.4167				9.86771	87.889	2.24332
	60.1626	34.9593	4.87805				6.78147	92.7346	0.483926
	69.3878	27.8912	2.72109				24.307	75.2033	0.48975
	50.5495	28.5714	20.8791				19.3022	63.7361	16.9617
	65.2174	24.2236	10.559				22.2876	72.5432	5.16922
H2466	31.1594	60.1449	8.69565	Fig. S12C		H2466	0.992271	97.9801	1.0276	Fig. S12H
	38.25	33.5	28.25				5.98494	89.8653	4.14976
	31.8681	52.1978	15.9341				3.3507	95.6135	1.03576
	52.1092	28.2878	19.603				12.8582	84.6322	2.50952
	39.7531	38.2716	21.9753				7.8389	87.4807	4.6804
	51.5823	31.3291	17.0886				13.1522	84.2855	2.5623
	93.1138	4.19162	2.69461				78.7717	18.0856	3.14276
	75.6972	8.56574	15.737				57.3432	36.1028	6.55395
H2506	25.8824	43.5294	30.5882	Fig. S12D		H2506	2.44307	93.9238	3.63308	Fig. S12I
	22.9798	45.7071	31.3131				21.0309	77.9179	1.05114
	23.7624	50.9901	25.2475				6.15476	92.2914	1.55381
	30.6818	42.0455	27.2727				4.41051	93.677	1.91252
	28.5276	35.8896	35.5828				7.42758	88.8443	3.72809
	35.6383	38.8298	25.5319				12.8442	84.2174	2.93841
	64.1646	22.7603	13.0751				5.33982	89.0558	5.60438
	6.83761	43.5897	49.5726				6.44141	89.2767	4.28187
H2522	47.5909	21.5339	30.8751	Fig. S12E		H2522	10.9808	85.1574	3.8618	Fig. S12J
	35.6674	45.2954	19.0372				13.062	80.7638	6.17427
	60.0746	31.903	8.02239				3.5303	95.1095	1.36023
	47.2651	17.8121	34.9229				14.5152	84.7305	0.75433
	65.8696	21.7391	12.3913				20.5395	77.4916	1.96899
	45.3351	22.0762	32.5887				10.402	84.6718	4.92625
	50.5774	35.7968	13.6259				20.3789	77.3498	2.27129
	49.1903	33.4008	17.4089				10.4998	87.9283	1.57192

## Sheet: Fig. S13A-E
Fig. S13 A-E: Average INS/GCG ratio per size category for each donor (n=5 human donors, n=40 ROIs)
Average INS/GCG volume ratio per size category
	Islet size categories [x10^3 μm^3]
Donor	0-25	25-50	50-100	100-200	200-400	400-800	800-1600	1600-3200	3200-6400	6400-12800	12800-25600	25600-51200	>51200	Corresponding figure
H2456	1	0.991458	0.838903	0.979767	0.973579	0.973301	0.878319	0.872609	0.703557	0.75837	0.707337	0.702873	0.416571	Fig. S13A	Fig. S13F
	0.8184	0.787343	0.823544	0.820769	0.888592	0.855136	0.731585	0.58793	0.560079	0.405327
	0.776579	0.771044	0.798976	0.934898	0.890788	0.850931	0.867522	0.791823	0.724838	0.309288	0.490403
	0.967985	0.986582	0.976831	0.981291	0.954314	0.922714	0.77323	0.710174	0.824117	0.769919
	0.688509	0.842276	0.854877	0.903664	0.624839	0.669373	0.626129	0.517466	0.229338	0.482172	0.106733
	0.925007	0.886815	0.939949	0.927608	0.850671	0.868165	0.804189	0.805578	0.70758	0.577847	0.403801	0.546725
		0.868319	0.953426	0.932629	0.976741	0.955453	0.916103	0.841273	0.404223	0.958141
	0.649581	0.727193	0.802508	0.862104	0.877695	0.916317	0.818667	0.669472	0.660369	0.63385
H2457	0.784434	0.666414	0.834682	0.795556	0.690262	0.557484	0.570485	0.342841	0.562277	0.233146	0.539666			Fig. S13B
	0.661808	0.583899	0.643077	0.717934	0.743101	0.640865	0.771404	0.534832	0.653777
	0.815477	0.893689	0.871409	0.783323	0.776876	0.661881	0.510971	0.413231	0.527372
	0.675676	0.777553	0.689291	0.831801	0.842096	0.693781	0.525583	0.474814	0.516714	0.39675
	0.869565	0.925738	0.974136	0.854227	0.786525	0.652794	0.628296	0.462575	0.234091	0.304263
	0.930051	0.909	0.924633	0.90978	0.850133	0.681802	0.576447	0.564258	0.39916
	0.749778	0.767944	0.732239	0.691149	0.558708	0.583493	0.29823	0.283222
	0.899639	0.891373	0.836528	0.798559	0.539418	0.38243	0.528084	0.317798		0.450037
H2466	0.728393	0.681937	0.660856	0.791427	0.562149	0.594982	0.389839	0.49154	0.351738	0.41346	0.4141	0.396134		Fig. S13C
	0.526604	0.642682	0.559269	0.57248	0.506524	0.580634	0.406389	0.369153	0.473227	0.238077	0.375565
	0.563561	0.637467	0.503858	0.694028	0.719896	0.746568	0.57107	0.462014	0.291526	0.315747	0.414709
	0.612936	0.692014	0.734463	0.738405	0.838042	0.700337	0.568421	0.489945	0.58823	0.527412
	0.570075	0.627855	0.695935	0.642156	0.539688	0.560132	0.53578	0.474876	0.400616	0.498869
	0.665202	0.695536	0.676711	0.824657	0.735619	0.652037	0.482302	0.511065	0.546302	0.456027	0.607975
	1	0.988506	0.945578	0.919476	0.927853	0.921344	0.926945	0.746183
	0.800896	0.788378	0.800699	0.920054	0.904413	0.80686	0.594921
H2506	0.020437	0.054847	0.106788	0.676623	0.658702	0.612942	0.47414	0.370908	0.236447	0.292532				Fig. S13D
	0.735064	0.755499	0.83078	0.866242	0.800567	0.846763	0.711946	0.472488	0.566205	0.557012	0.546671		0.504047
	0.393044	0.57395	0.601479	0.799339	0.741368	0.725093	0.587673	0.373383	0.438826	0.247228		0.158368
	0.395146	0.438513	0.483189	0.774315	0.754338	0.749513	0.700586	0.52547	0.353368	0.429285	0.269064
	0.342473	0.418221	0.529861	0.670733	0.775441	0.712603	0.672718	0.584524	0.495139	0.271714
	0.438611	0.285339	0.660075	0.820549	0.86246	0.743069	0.562841	0.700981	0.421419
	0.465441	0.437547	0.50823	0.668089	0.553105	0.510714	0.419157	0.379556	0.384977
	0.398693	0.404519	0.516895	0.601047	0.620434	0.596702	0.39485	0.470473	0.345145	0.276642
H2522	0.567398	0.640017	0.715704	0.746616	0.718125	0.57097	0.499417	0.345735	0.335563	0.445114				Fig. S13E
	0.529246	0.636964	0.608323	0.746254	0.644521	0.62283	0.484185	0.47138	0.465677	0.416843	0.407739	0.416171
	0.780688	0.861004	0.853954	0.861243	0.810902	0.59798	0.581721	0.586202	0.473405	0.470468
	0.532376	0.551647	0.542955	0.794126	0.676796	0.609052	0.491489	0.505574	0.508146	0.523353		0.397007
	0.764881	0.79352	0.895666	0.8388	0.716411	0.696914	0.626496	0.378831	0.194352	0.35956
	0.501621	0.588937	0.699195	0.650231	0.538012	0.402082	0.3745	0.21417	0.159168	0.300544
	0.672704	0.683588	0.679057	0.784731	0.739516	0.651233	0.460412	0.322204	0.331388
	0.572341	0.749095	0.833078	0.73573	0.721437	0.57823	0.549762	0.428206	0.498386	0.35135	0.432572
